# Supplementary material for: Introgression of clubroot resistant gene into Brassica oleracea L. from Brassica rapa based on homoeologous exchange
Source: Hortic Res. 2022 Aug 30;9:uhac195. doi: 10.1093/hr/uhac195 (PMC10167419; doi:10.1093/hr/uhac195)
Supplement: Web_Material_uhac195 [file web_material_uhac195.zip › Supplementary Table 1.xlsx]

## Sheet: Sheet1
Table S1 Statistics of cell ploidy and flowering of microspore cultured individuals of ‘19CR1’ and ‘19CR2’
Cell ploidy	19CR1			19CR2
	Number of individuals	Number of flowering individuals	Number of self-bred individuals	Number of individuals	Number of flowering individuals	Number of self-bred individuals
Haploid	0	0	0	8	2	0
Diploid	58	49	40	28	16	15
Tetraploid	10	8	6	6	5	4
Chimera	3	2	1	3	2	2
Total	71	59	47	45	25	21
