# Supplementary material for: Introgression of clubroot resistant gene into Brassica oleracea L. from Brassica rapa based on homoeologous exchange
Source: Hortic Res. 2022 Aug 30;9:uhac195. doi: 10.1093/hr/uhac195 (PMC10167419; doi:10.1093/hr/uhac195)
Supplement: Web_Material_uhac195 [file web_material_uhac195.zip › Supplementary Table 2.xlsx]

## Sheet: F1
Table S2 Molecular marker and chromosome pliody identification of F1 individuals. The plus sign indicated that the positive individual contained the corresponding gene
NO.	Cross combination	CRa	CRb	Pb8.1	Chromosome composition	Obtained ways
16QOR1	‘16Q235’×‘BR1’	+	+	+	AC	Embryo rescue
16QOR2	‘16Q235’×‘BR1’	+	+	+	AACC	Embryo rescue
16QOR3	‘16Q235’×‘BR1’	+	+	+	AC	Embryo rescue
16QOR4	‘16Q235’×‘BR1’	+	+	+	AACC	Embryo rescue
16QOR5	‘16Q235’×‘BR1’	+	+	+	AC	Embryo rescue
16QOR6	‘16Q235’×‘BR1’	+	+	+	AC	Embryo rescue
16QOR7	‘16Q235’×‘BR1’	+	+	+	AC	Embryo rescue
16QOR8	‘16Q235’×‘BR1’	+	+	+	AC	Embryo rescue
16QOR9	‘16Q235’×‘BR1’	+	+	+	AACC	Embryo rescue
16QOR10	‘16Q235’×‘BR1’	+	+	+	AC	Embryo rescue
16QOR11	‘16Q235’×‘BR1’	+	+	+	AC	Embryo rescue
16QOR12	‘16Q235’×‘BR1’	+	+	+	AACC	Embryo rescue
16QOR13	‘16Q2038’×‘BR1’	+	+	+	AACC	Embryo rescue
16QOR14	‘16Q2038’×‘BR1’	+	+	+	AACC	Embryo rescue
16QOR15	‘16Q73’×‘BR1’	+	+	+	AC	Embryo rescue
16QOR16	‘16Q926’×‘BR1’	+	+	+	AC	Embryo rescue

## Sheet: BC1
Molecular marker and chromosome pliody identification of BC1 individuals. The plus sign indicated that the positive individual contained the corresponding gene
NO.	Cross combination	CRa	CRb	Pb8.1	Chromosome ploidy	Obtained ways
ZE35-1	‘16Q235’×‘16QOR4’		—	—	—	Embryo rescue
ZE35-2	‘16Q235’×‘16QOR4’	—	—	—	—	Embryo rescue
ZE35-3	‘16Q235’×‘16QOR4’	—	—	—	—	Embryo rescue
ZE35-4	‘16Q235’×‘16QOR4’	—	—	—	—	Embryo rescue
ZE35-5	‘16Q235’×‘16QOR4’	—	—	—	—	Embryo rescue
ZE35-6	‘16Q235’×‘16QOR4’	—	—	—	—	Embryo rescue
ZE35-7	‘16Q235’×‘16QOR12’	—	—	—	—	Embryo rescue
ZE35-8	‘16Q235’×‘16QOR12’	—	—	—	—	Embryo rescue
ZE35-9	‘16Q235’×‘16QOR12’	—	—	—	—	Embryo rescue
ZE35-10	‘16QOR4’×‘16Q235’	—	—	—	—	Embryo rescue
ZE35-11	‘16QOR4’×‘16Q235’	+	+	+	—	Embryo rescue
ZE35-12	‘16QOR4’×‘16Q235’	—	—	—	—	Embryo rescue
ZE35-13	‘16QOR4’×‘16Q235’	—	—	—	—	Embryo rescue
ZE35-14	‘16QOR4’×‘16Q235’	—	—	—	—	Embryo rescue
ZE35-15	‘16QOR4’×‘16Q235’	—	—	—	—	Embryo rescue
ZE35-16	‘16QOR4’×‘16Q235’	—	—	—	—	Embryo rescue
ZE35-17	‘16QOR4’×‘16Q235’	+	+	+	—	Embryo rescue
ZE35-18	‘16QOR4’×‘16Q235’	+	+	+	—	Embryo rescue
ZE35-19	‘16QOR4’×‘16Q235’	+	+	+	ACC	Embryo rescue
ZE35-20	‘16QOR4’×‘16Q235’	+	+	+	—	Embryo rescue
ZE35-21	‘16QOR4’×‘16Q235’	+	+	+	—	Embryo rescue
ZE35-22	‘16QOR4’×‘16Q235’	+	+	+	ACC	Embryo rescue
ZE35-23	‘16QOR4’×‘16Q235’	—	—	—	—	Embryo rescue
ZE35-24	‘16QOR4’×‘16Q235’	—	—	—	—	Embryo rescue
ZE35-25	‘16QOR4’×‘16Q235’	—	—	—	—	Embryo rescue
ZE35-26	‘16QOR4’×‘16Q235’	+	+	+	—	Embryo rescue
ZE35-27	‘16QOR4’×‘16Q235’	—	—	—	—	Embryo rescue
ZE35-28	‘16QOR4’×‘16Q235’	—	—	—	—	Embryo rescue
ZE35-29	‘16QOR4’×‘16Q235’	+	+	+	ACC	Embryo rescue
ZE35-30	‘16QOR4’×‘16Q235’	—	—	—	—	Embryo rescue
ZE35-31	‘16QOR4’×‘16Q235’	—	—	—	—	Embryo rescue
ZE35-32	‘16QOR12’×‘16Q235’	+	+	+	ACC	Embryo rescue
ZE35-33	‘16QOR12’×‘16Q235’	+	+	+	—	Embryo rescue
ZE35-34	‘16QOR12’×‘16Q235’	—	—	—	—	Embryo rescue
ZE35-35	‘16QOR12’×‘16Q235’	—	—	—	—	Embryo rescue
ZE35-36	‘16QOR12’×‘16Q235’	+	+	+	—	Embryo rescue
ZE35-37	‘16QOR12’×‘16Q235’	—	—	—	—	Embryo rescue
ZE35-38	‘16QOR12’×‘16Q235’	+	+	+	—	Embryo rescue
ZE35-39	‘16QOR12’×‘16Q235’	+	+	+	—	Embryo rescue
ZE35-40	‘16QOR12’×‘16Q235’	+	+	+	—	Embryo rescue
ZE35-41	‘16QOR12’×‘16Q235’	—	—	—	—	Embryo rescue
ZE35-42	‘16QOR12’×‘16Q235’	+	+	+	—	Embryo rescue
ZE35-43	‘16QOR12’×‘16Q235’	—	—	—	—	Embryo rescue
ZE35-44	‘16QOR12’×‘16Q235’	—	—	—	—	Embryo rescue
ZE35-45	‘16QOR12’×‘16Q235’	+	+	+	—	Embryo rescue
ZE35-46	‘16QOR12’×‘16Q235’	—	—	—	—	Embryo rescue
ZE35-47	‘16QOR12’×‘16Q235’	—	—	—	—	Embryo rescue
ZE35-48	‘16QOR12’×‘16Q235’	—	—	—	—	Embryo rescue
ZE35-49	‘16QOR12’×‘16Q235’	—	—	—	—	Embryo rescue
ZE35-50	‘16QOR12’×‘16Q235’	+	+	+	—	Embryo rescue
ZE35-51	‘16QOR12’×‘16Q235’	+	+	+	—	Embryo rescue
ZE36-1	‘16Q235’×‘16QOR4’	+	+	+	ACCC	Natural fruiting
ZE36-2	‘16QOR4’×‘16Q235’	—	—	—	—	Natural fruiting
ZE36-3	‘16QOR4’×‘16Q235’	—	—	—	—	Natural fruiting
ZE36-4	‘16QOR4’×‘16Q235’	—	—	—	—	Natural fruiting
ZE36-5	‘16QOR4’×‘16Q235’	—	—	—	—	Natural fruiting
ZE36-6	‘16QOR4’×‘16Q235’	—	—	—	—	Natural fruiting
ZE36-7	‘16QOR4’×‘16Q235’	—	—	—	—	Natural fruiting
ZE36-8	‘16QOR12’×‘16Q235’	—	—	—	—	Natural fruiting
ZE36-9	‘16QOR12’×‘16Q235’	—	—	—	—	Natural fruiting
ZE36-10	‘16QOR12’×‘16Q235’	—	—	—	—	Natural fruiting
ZE36-11	‘16QOR12’×‘16Q235’	—	—	—	—	Natural fruiting
ZE36-12	‘16QOR12’×‘16Q235’	—	—	—	—	Natural fruiting
ZE36-13	‘16QOR12’×‘16Q235’	—	—	—	—	Natural fruiting
ZE36-14	‘16QOR12’×‘16Q235’	—	—	—	—	Natural fruiting

## Sheet: BC2
Molecular marker and chromosome pliody identification of BC2 individuals. The plus sign indicated the positive individual containing the corresponding gene or its cell chromosome ploidy conforms to the theoretical value
NO.	Cross combination	CRa	CRb	Pb8.1	Chromosome ploidy (Compliant with BC2)	Obtained ways
ZF1	‘16Q235’×‘ZE35’	+	+	+	+	Embryo rescue
ZF2	‘16Q235’×‘ZE35’	+	+	+	—	Embryo rescue
ZF3	‘16Q235’×‘ZE35’	—	—	—	—	Embryo rescue
ZF4	‘16Q235’×‘ZE35’	+	+	+	—	Embryo rescue
ZF5	‘16Q235’×‘ZE35’	+	+	—	+	Embryo rescue
ZF6	‘16Q235’×‘ZE35’	+	+	—	+	Embryo rescue
ZF7	‘16Q235’×‘ZE35’	—	—	—	—	Embryo rescue
ZF8	‘ZE35’× ‘16Q235’	+	+	—	+	Embryo rescue
ZF9	‘ZE35’× ‘16Q235’	—	—	—	—	Embryo rescue
ZF10	‘ZE35’× ‘16Q235’	+	+	+	+	Embryo rescue
ZF11	‘ZE35’× ‘16Q235’	+	+	+	+	Embryo rescue
ZF12	‘ZE35’× ‘16Q235’	—	—	—	—	Embryo rescue
ZF13	‘ZE35’× ‘16Q235’	+	+	—	+	Embryo rescue
ZF14	‘ZE35’× ‘16Q235’	+	+	+	+	Embryo rescue
ZF15	‘ZE35’× ‘16Q235’	+	+	+	+	Embryo rescue
ZF16	‘ZE35’× ‘16Q235’	+	+	+	+	Embryo rescue
ZF17	‘ZE35’× ‘16Q235’	+	+	+	+	Embryo rescue
ZF18	‘ZE35’× ‘16Q235’	—	—	+	—	Embryo rescue
ZF19	‘ZE35’× ‘16Q235’	—	—	—	—	Embryo rescue
ZF20	‘ZE35’× ‘16Q235’	—	—	+	+	Embryo rescue
ZF21	‘ZE35’× ‘16Q235’	—	—	+	+	Embryo rescue
ZF22	‘ZE35’× ‘16Q235’	—	—	—	—	Embryo rescue
ZF23	‘ZE35’× ‘16Q235’	—	—	+	+	Embryo rescue
ZF24	‘ZE35’× ‘16Q235’	—	—	+	+	Embryo rescue
ZF25	‘ZE35’× ‘16Q235’	—	—	—	—	Embryo rescue
ZF26	‘ZE35’× ‘16Q235’	—	—	—	—	Embryo rescue
ZG1	‘16Q235’×‘ZE36’	—	—	—	—	Embryo rescue
ZG2	‘16Q235’×‘ZE36’	—	—	—	—	Embryo rescue
ZG3	‘16Q235’×‘ZE36’	—	—	—	—	Embryo rescue
ZH1	‘16Q235’×‘ZE35’	—	—	—	—	Natural fruiting
ZH2	‘16Q235’×‘ZE35’	—	—	—	—	Natural fruiting
ZH3	‘16Q235’×‘ZE35’	—	—	—	—	Natural fruiting
ZH4	‘16Q235’×‘ZE35’	+	+	—	+	Natural fruiting
ZH5	‘16Q235’×‘ZE35’	—	—	—	—	Natural fruiting
ZH6	‘16Q235’×‘ZE35’	—	—	—	—	Natural fruiting
ZH7	‘16Q235’×‘ZE35’	—	—	—	—	Natural fruiting
ZH8	‘16Q235’×‘ZE35’	—	—	—	—	Natural fruiting
ZH9	‘16Q235’×‘ZE35’	—	—	—	—	Natural fruiting
ZH10	‘16Q235’×‘ZE35’	—	—	—	—	Natural fruiting
ZH11	‘16Q235’×‘ZE35’	—	—	—	—	Natural fruiting
ZH12	‘16Q235’×‘ZE35’	—	—	—	—	Natural fruiting
ZH13	‘16Q235’×‘ZE35’	—	—	—	—	Natural fruiting
ZH14	‘16Q235’×‘ZE35’	—	—	—	—	Natural fruiting
ZH15	‘16Q235’×‘ZE35’	—	—	—	—	Natural fruiting
ZH16	‘16Q235’×‘ZE35’	—	—	—	—	Natural fruiting
ZH17	‘16Q235’×‘ZE35’	—	—	—	—	Natural fruiting
ZH18	‘16Q235’×‘ZE35’	—	—	—	—	Natural fruiting
ZH19	‘16Q235’×‘ZE35’	—	—	—	—	Natural fruiting
ZH20	‘16Q235’×‘ZE35’	—	—	—	—	Natural fruiting
ZH21	‘16Q235’×‘ZE35’	—	—	—	—	Natural fruiting
