# Supplementary material for: Introgression of clubroot resistant gene into Brassica oleracea L. from Brassica rapa based on homoeologous exchange
Source: Hortic Res. 2022 Aug 30;9:uhac195. doi: 10.1093/hr/uhac195 (PMC10167419; doi:10.1093/hr/uhac195)
Supplement: Web_Material_uhac195 [file web_material_uhac195.zip › Supplementary Table 3.xlsx]

## Sheet: positive
Table S3 B. rapa-derived fragments in CRa-positive microspore individual.
Length of contig	Starting position(reference)	End position(reference)	Starting position(query)	End position(query)	Length(reference)	Length(query)	Identity(%)	Chromosome
NODE_1175_length_25929_cov_11.402561	4404463	4405569	20251	21357	1107	1107	99.55	A01
NODE_620_length_31348_cov_11.262384	9722763	9727613	14984	10133	4851	4852	99.4	A01
NODE_21_length_65176_cov_11.422387	29208968	29211314	57025	59371	2347	2347	99.79	A01
NODE_886_length_28331_cov_11.704183	3187348	3189416	1	2069	2069	2069	99.23	A03
NODE_1161_length_26077_cov_11.375769	4660960	4662463	9513	11015	1504	1503	99.27	A03
NODE_516_length_33021_cov_10.985217	23518103	23543870	31342	5574	25768	25769	99.68	A03
NODE_516_length_33021_cov_10.985217	23544131	23549705	5575	1	5575	5575	99.98	A03
NODE_892_length_28306_cov_10.668355	23585199	23602643	28306	10831	17445	17476	99.29	A03
NODE_892_length_28306_cov_10.668355	23612731	23616264	3536	1	3534	3536	99.89	A03
NODE_67_length_52986_cov_11.338014	23620559	23626289	49385	43655	5731	5731	99.46	A03
NODE_362_length_36156_cov_11.909754	23964612	23980969	36156	19798	16358	16359	99.21	A03
NODE_82_length_51276_cov_12.658255	24029081	24040977	1	11903	11897	11903	99.91	A03
NODE_96_length_49019_cov_14.371481	24072233	24085725	26661	13159	13493	13503	99.67	A03
NODE_96_length_49019_cov_14.371481	24086289	24089057	13157	10390	2769	2768	99.96	A03
NODE_96_length_49019_cov_14.371481	24089091	24099496	10405	1	10406	10405	99.95	A03
NODE_590_length_31849_cov_11.722995	24109916	24141385	31495	63	31470	31433	99.26	A03
NODE_463_length_34049_cov_11.651448	24216936	24223799	25315	18454	6864	6862	99.93	A03
NODE_463_length_34049_cov_11.651448	24223799	24238683	14887	1	14885	14887	99.92	A03
NODE_1144_length_26236_cov_11.258190	24376674	24382952	12022	18294	6279	6273	99.35	A03
NODE_1144_length_26236_cov_11.258190	24382972	24386029	18278	21340	3058	3063	99.38	A03
NODE_1144_length_26236_cov_11.258190	24386021	24390612	21644	26236	4592	4593	99.22	A03
NODE_113_length_47243_cov_11.112433	24453922	24456311	27799	30189	2390	2391	99.87	A03
NODE_34_length_60332_cov_11.506514	24593314	24600037	6731	1	6724	6731	99.58	A03
NODE_71_length_52582_cov_11.994934	24698071	24699440	34700	33330	1370	1371	99.34	A03
NODE_1175_length_25929_cov_11.402561	24768374	24769918	9300	10838	1545	1539	99.29	A03
NODE_1035_length_27090_cov_10.846777	24879413	24888654	1	9243	9242	9243	99.86	A03
NODE_1035_length_27090_cov_10.846777	24889382	24907142	9243	27006	17761	17764	99.87	A03
NODE_1086_length_26677_cov_11.153534	24935651	24941366	5715	1	5716	5715	99.69	A03
NODE_97_length_48915_cov_11.344363	24944336	24945736	1	1401	1401	1401	100	A03
NODE_97_length_48915_cov_11.344363	24947496	24969854	1401	23760	22359	22360	99.94	A03
NODE_97_length_48915_cov_11.344363	24975230	24980009	23756	28530	4780	4775	99.33	A03
NODE_701_length_30301_cov_10.412586	25035713	25038415	30301	27599	2703	2703	99.93	A03
NODE_701_length_30301_cov_10.412586	25040690	25059484	27599	8803	18795	18797	99.89	A03
NODE_701_length_30301_cov_10.412586	25059485	25065053	8702	3131	5569	5572	99.89	A03
NODE_701_length_30301_cov_10.412586	25065711	25068846	3139	1	3136	3139	99.75	A03
NODE_21_length_65176_cov_11.422387	25132048	25137794	1	5744	5747	5744	99.51	A03
NODE_21_length_65176_cov_11.422387	25194244	25199764	59372	64889	5521	5518	99.87	A03
NODE_7_length_74406_cov_11.511106	25252176	25256951	22802	27581	4776	4780	99.31	A03
NODE_51_length_55483_cov_11.249016	25835233	25837000	31494	33265	1768	1772	99.6	A03
NODE_1025_length_27195_cov_11.922303	25924213	25926019	8417	6610	1807	1808	99.39	A03
NODE_753_length_29674_cov_11.760584	26028205	26030343	82	2227	2139	2146	99.39	A03
NODE_120_length_46596_cov_11.086610	26179986	26182430	45847	43418	2445	2430	99.26	A03
NODE_1001_length_27358_cov_11.524321	26600495	26603965	5802	9274	3471	3473	99.74	A03
NODE_1001_length_27358_cov_11.524321	26603956	26607884	10317	14245	3929	3929	99.24	A03
NODE_937_length_27846_cov_11.588174	26625311	26644694	1	19386	19384	19386	99.85	A03
NODE_335_length_37015_cov_11.543722	26717703	26720345	12963	15602	2643	2640	99.51	A03
NODE_335_length_37015_cov_11.543722	26720345	26739863	17531	37015	19519	19485	99.47	A03
NODE_1099_length_26577_cov_11.934491	26978197	26993059	20051	5188	14863	14864	99.27	A03
NODE_1099_length_26577_cov_11.934491	8244234	8245505	1	1273	1272	1273	99.45	A05
NODE_257_length_39270_cov_11.540581	18770810	18775855	11224	6191	5046	5034	99.29	A05
NODE_620_length_31348_cov_11.262384	889686	891178	29856	31348	1493	1493	99.6	A06
NODE_34_length_60332_cov_11.506514	22299240	22303855	14856	19471	4616	4616	99.85	A06
NODE_120_length_46596_cov_11.086610	687829	689253	42469	41045	1425	1425	99.51	A07
NODE_1086_length_26677_cov_11.153534	12400724	12405740	15108	10088	5017	5021	99.48	A07
NODE_67_length_52986_cov_11.338014	24931872	24933599	15550	17281	1728	1732	99.54	A07
NODE_51_length_55483_cov_11.249016	25157781	25159086	36096	37403	1306	1308	99.31	A07
NODE_753_length_29674_cov_11.760584	5333053	5334880	29674	27844	1828	1831	99.84	A08
NODE_398_length_35284_cov_13.249695	9715926	9717345	19941	21361	1420	1421	99.3	A08
NODE_113_length_47243_cov_11.112433	21104233	21108744	34700	30190	4512	4511	99.76	A08
NODE_242_length_40110_cov_14.068094	15108623	15110161	1	1538	1539	1538	99.42	A09
NODE_163_length_44340_cov_12.611911	37374450	37375908	35056	36514	1459	1459	100	A09

## Sheet: negative
B. rapa-derived fragments in CRa-negative microspore individual.
Contig	Starting position(reference)	End position(reference)	Starting position(query)	End position(query)	Length(reference)	Length(query)	Identity(%)	Chromosome
NODE_31774_length_3135_cov_64.927077	12984863	12986041	1	1179	1179	1179	99.58	A01
NODE_44248_length_1714_cov_75.874771	14927121	14928835	1714	1	1715	1714	99.53	A01
NODE_40576_length_2030_cov_3442.059908	18531108	18532542	1439	1	1435	1439	99.51	A01
NODE_37373_length_2372_cov_80.819608	8384373	8386087	1715	1	1715	1715	99.53	A02
NODE_2671_length_19514_cov_195.542728	271728	286227	14503	1	14500	14503	99.92	A04
NODE_51577_length_1225_cov_429.715157	286381	287605	1225	1	1225	1225	100	A04
NODE_45429_length_1622_cov_237.494498	288959	290580	1622	1	1622	1622	99.88	A04
NODE_52561_length_1168_cov_227.100825	290504	291671	1168	1	1168	1168	100	A04
NODE_27738_length_3863_cov_244.147121	291595	295457	3863	1	3863	3863	100	A04
NODE_33250_length_2919_cov_242.091485	297620	300537	2919	1	2918	2919	99.97	A04
NODE_41966_length_1900_cov_229.108612	300546	302445	1	1900	1900	1900	99.95	A04
NODE_27899_length_3834_cov_194.358531	302380	305605	1	3226	3226	3226	99.97	A04
NODE_45831_length_1591_cov_219.898283	306414	308004	1	1591	1591	1591	100	A04
NODE_36880_length_2432_cov_209.052229	309401	311837	1	2432	2437	2432	99.79	A04
NODE_47498_length_1472_cov_244.187814	319678	321149	1	1472	1472	1472	100	A04
NODE_47205_length_1492_cov_841.274912	322883	324370	1492	1	1488	1492	99.6	A04
NODE_53926_length_1102_cov_250.204878	324702	325803	1102	1	1102	1102	100	A04
NODE_39363_length_2151_cov_190.742527	328582	330078	1	1497	1497	1497	99.87	A04
NODE_47205_length_1492_cov_841.274912	6748594	6750080	1	1492	1487	1492	99.53	A04
NODE_47498_length_1472_cov_244.187814	6751819	6753288	1472	1	1470	1472	99.86	A04
NODE_36880_length_2432_cov_209.052229	6761101	6763536	2432	1	2436	2432	99.75	A04
NODE_45831_length_1591_cov_219.898283	6764933	6766523	1591	1	1591	1591	99.75	A04
NODE_12216_length_8850_cov_10.979824	3616068	3617068	4411	5411	1001	1001	99.6	A05
NODE_6345_length_13181_cov_251.391407	90023	101764	11749	1	11742	11749	99.92	A06
NODE_34746_length_2704_cov_3247.706509	15288247	15290952	2704	1	2706	2704	99.7	A06
NODE_40576_length_2030_cov_3442.059908	15313825	15315855	1	2030	2031	2030	99.9	A06
NODE_51865_length_1208_cov_3405.734748	15347067	15348274	1	1208	1208	1208	99.83	A06
NODE_38276_length_2270_cov_3331.482900	15350328	15352596	1	2270	2269	2270	99.91	A06
NODE_48379_length_1412_cov_3456.374532	15354057	15355467	1412	1	1411	1412	99.79	A06
NODE_55910_length_1015_cov_3251.506397	15355391	15356405	1015	1	1015	1015	99.9	A06
NODE_50462_length_1288_cov_3467.665566	15367474	15368762	1288	1	1289	1288	99.61	A06
NODE_20851_length_5463_cov_2563.804864	15371149	15373214	5463	3398	2066	2066	100	A06
NODE_43250_length_1789_cov_7533.509930	15373138	15374926	1	1789	1789	1789	100	A06
NODE_27921_length_3830_cov_6980.415135	15380081	15383910	1	3830	3830	3830	99.9	A06
NODE_42700_length_1835_cov_7358.854949	15389531	15391365	1	1835	1835	1835	100	A06
NODE_31774_length_3135_cov_64.927077	23000359	23002567	2210	1	2209	2210	99.68	A06
NODE_41692_length_1926_cov_53.755003	15390662	15392587	1926	1	1926	1926	99.69	A08
NODE_41692_length_1926_cov_53.755003	18497773	18499697	1	1926	1925	1926	99.84	A09
NODE_47237_length_1490_cov_39.757254	12816223	12817713	1	1490	1491	1490	99.73	A10
NODE_43250_length_1789_cov_7533.509930	20169597	20171385	1789	1	1789	1789	100	A10
NODE_20851_length_5463_cov_2563.804864	20171309	20173374	3398	5463	2066	2066	100	A10
