# Supplementary material for: Introgression of clubroot resistant gene into Brassica oleracea L. from Brassica rapa based on homoeologous exchange
Source: Hortic Res. 2022 Aug 30;9:uhac195. doi: 10.1093/hr/uhac195 (PMC10167419; doi:10.1093/hr/uhac195)
Supplement: Web_Material_uhac195 [file web_material_uhac195.zip › Supplementary Table 4.xlsx]

## Sheet: Sheet1
Table S4 InDel makers developed in 23Mb-28Mb interval of A03 chromosome in B. rapa genome
Primer name	F	R	Position
			A03	C07
K1	GCGTTGTACCAAGGAGGTGT	GCTGGAAACCAGGTGACATT	23006194	46249036
K2	GCCTTTCCCTGTACAATCCA	TCCCAATGTTCCTCCTATGG	23206782	46492134
K3	TCGGGTTTGATTTGAAGAGC	TGGCCAGAAGCAACTCTTTT	23321888	46633463
K4	TGTTTGTGGGTGTTTTGTGG	TCCATGGACAAGTTTATGCAA	23508514	46906910
K5	AGGCCAACCCTTACTCTCGT	CCACCAGGAAACAACAAAAA	23511470	46910464
K6	AAACGAGAAAACGCAGGAAA	TCAACGCTCCATCCTCTTCT	23517460	46917205
K7	TTCCCAGGGCTCATCTGATA	TAGACTGGGCCCGAGATTTT	23519374	46919802
K8	CCTACCATCTCCACCGACTC	GGAGAGCTTGCTTCTTTCCA	23519991	46920220
K9	AATGAGAGGCAACCAAGAGC	CGGTTTCAATCACATCTTTCA	23536127	46939148
K10	GCATTTAAGATGTCCGTAAGCA	ACCGATGTTGAAATCGCAAG	23904393	47389362
K11	TGCAGAAATGTCAAGTTCAGG	AGTGTCACAGCACCATCGAC	23907587	47392657
K12	CAAATTAGGAAACCGCCAAA	TCGTGACTGGTCTTTCCAGA	23913810	47399745
K13	TGTTGGTGTTCGAGAGAAGG	GGTGCATGAACCATGTGAAA	23950714	47439335
K14	TGCGCAGGGATATAACAACA	TGTGGACTACACTGATCAACTCG	24044308	47547338
K15	CCTCAGAATCTTAAAGCAAAAGC	TGAATAGGGGGTTGCTATGC	24103832	47638149
K16	TGCTCTTGGACAGTTCTCCT	TGCCTGTTCACCAACAACAT	25135192	48868726
K17	TCGGGGTAAACCAATGGATA	CGACTCGATCTCCTCGACAT	25306427	49048832
KB	AGAGCAGAGTGAAACCAGAACT	GTTTCAGTTCAGTCAGGTTTTTGCAG	25967871	49772375
K18	GCAAGGGACAAAAAGGACAC	AGCAGCGACCAAACTAGAGC	26006239	49807382
K19	AAACATTTTGGGTGCTCAGG	GCCGTTGTGAATGTCTCTCA	26302778	50114261
K20	TTCTTGGGAAACAAGCAAGG	CCCAAAAGAAAAGGCAACTG	26701869	50537553
K21	GGCAAAGCCAGTTCATTTTC	GAGGAGTTGGCTGTGGTCTC	26805643	50607840
K22	GGCTGTTTTATCACCCAGTTTT	GCTGGTTCCTGGGTTAATCA	27012043	50868734
K23	CGCCTTTTCAAAGTTCTGCT	TCGAACGGTAAGGCTCACAT	27023345	50878364
K24	GAGTCACCAGTTTGCACAATGTA	TTCAACAGGCGAAGGAAAGT	27029927	50882546
K25	CCCAAAACAATTGATCCTGAA	TGCAAGAACAGAAGCTACTATGG	27030830	50883440
K26	GTGGTGGTTGCCATTTTCTT	ACCTGCCTCTAACGTGCTGT	27031615	50884221
K27	TCATGAGATGCCAAACTCCA	TTGTGAAACAAAAGGGTGAGAA	27038679	50892017
K28	CCGCACTTGGCATACGATA	GCCTCATCCCAGCAGATTTA	27056015	50901597
K29	GGTGAACATTTGATTCTTTTGTTG	AACCATCGAGTCCCAAAGAA	27705030	51558142
