# Supplementary material for: Introgression of clubroot resistant gene into Brassica oleracea L. from Brassica rapa based on homoeologous exchange
Source: Hortic Res. 2022 Aug 30;9:uhac195. doi: 10.1093/hr/uhac195 (PMC10167419; doi:10.1093/hr/uhac195)
Supplement: Web_Material_uhac195 [file web_material_uhac195.zip › Supplementary Table 5.xlsx]

## Sheet: cra-manhaton-1681800-last
Table S5 GWAS results for the location of CRa. The red font indicates the position of CRa
7	2571		0.923391	0.0346144
7	2587		0.217032	0.663477
7	2825		0.868835	0.0610625
7	2833		0.128296	0.891785
7	2835		0.887422	0.0518699
7	2838		0.997266	0.00118881
7	3638		0.957408	0.0189029
7	3740		0.00848139	2.07153
7	3762		0.9973	0.00117409
7	3765		0.140092	0.853586
7	3769		0.533293	0.273034
7	3795		0.244531	0.611665
7	3807		0.966268	0.0149023
7	3808		0.966268	0.0149023
7	3818		0.966268	0.0149023
7	3967		0.959488	0.0179606
7	3970		0.991711	0.00361491
7	3997		0.826064	0.0829864
7	4085		0.899557	0.0459711
7	4772		0.236296	0.626543
7	11823		0.139327	0.855964
7	11824		0.139327	0.855964
7	11856		0.892253	0.0495122
7	11857		0.911175	0.0403982
7	11859		0.073177	1.13563
7	11861		0.374197	0.426899
7	11864		0.948361	0.0230264
7	11864		0.511385	0.291252
7	11868		0.824534	0.0837914
7	11869		0.0680288	1.16731
7	11896		0.717383	0.144249
7	11896		0.995426	0.00199114
7	12009		0.767972	0.114655
7	12012		0.826173	0.0829288
7	12083		0.869892	0.0605348
7	16814		0.79139	0.10161
7	17933		0.388161	0.410988
7	17950		0.9885	0.00502325
7	18150		0.591786	0.227835
7	18153		0.542975	0.26522
7	18282		0.539967	0.267633
7	18283		0.539967	0.267633
7	18284		0.562488	0.249887
7	18325		0.0548187	1.26107
7	18510		0.931804	0.0306754
7	18511		0.931804	0.0306754
7	18535		0.894169	0.0485804
7	18585		0.965872	0.0150804
7	19058		0.0767113	1.11514
7	19067		0.878782	0.056119
7	19106		0.979811	0.00885789
7	19114		0.305095	0.515565
7	19116		0.212969	0.671684
7	19119		0.198345	0.702579
7	19137		0.963639	0.0160856
7	19162		0.866908	0.0620271
7	19163		0.939397	0.0271507
7	19173		0.991713	0.00361407
7	19397		0.948724	0.0228601
7	19439		0.85049	0.070331
7	19590		0.974961	0.0110127
7	19693		0.643087	0.19173
7	19695		0.89662	0.0473917
7	19697		0.943138	0.0254249
7	19698		0.925639	0.0335586
7	19751		0.810056	0.0914849
7	19786		0.0802295	1.09567
7	19869		0.11098	0.954755
7	19933		0.377457	0.423133
7	19950		0.853946	0.0685697
7	20198		0.40162	0.396184
7	20369		0.960819	0.0173584
7	20467		0.854257	0.0684115
7	20504		0.948415	0.0230015
7	20520		0.817229	0.0876562
7	20651		0.0627133	1.20264
7	20662		0.889928	0.0506451
7	20850		0.0973859	1.0115
7	21116		0.980339	0.00862392
7	27631		0.186891	0.728412
7	27661		0.693482	0.158965
7	27721		0.341098	0.467121
7	27724		0.193855	0.712524
7	27928		0.0984865	1.00662
7	27996		0.547036	0.261984
7	28028		0.876724	0.0571371
7	28110		0.677087	0.169356
7	28111		0.731779	0.13562
7	28194		0.238859	0.621859
7	28197		0.27284	0.564092
7	34870		0.821267	0.0855155
7	35137		0.565647	0.247455
7	35188		0.297368	0.526705
7	35195		0.269323	0.569727
7	35268		0.305234	0.515367
7	35278		0.0330787	1.48045
7	35313		0.377881	0.422645
7	48711		0.619631	0.207867
7	49019		0.683857	0.165035
7	54777		0.364317	0.438521
7	54783		0.944838	0.0246428
7	54787		0.347135	0.459502
7	54805		0.514061	0.288985
7	54972		0.546084	0.262741
7	54996		0.963468	0.0161628
7	55062		0.117852	0.928664
7	55064		0.709444	0.149082
7	55091		0.183183	0.737115
7	55092		0.456017	0.341019
7	55093		0.856669	0.0671871
7	55104		0.316239	0.499985
7	55153		0.0623432	1.20521
7	55160		0.946501	0.0238788
7	55382		0.0354165	1.45079
7	55385		0.566979	0.246433
7	55390		0.872737	0.0591169
7	55402		0.248825	0.604105
7	55415		0.598855	0.222678
7	55420		0.0230796	1.63677
7	55448		0.285384	0.54457
7	55506		0.839675	0.075889
7	55510		0.502379	0.298968
7	55529		0.0723622	1.14049
7	55552		0.029187	1.53481
7	55578		0.686793	0.163174
7	55795		0.931915	0.0306239
7	55863		0.569084	0.244824
7	55877		0.293103	0.532979
7	55883		0.642541	0.192099
7	55885		0.560712	0.25126
7	55915		0.926578	0.033118
7	55933		0.830697	0.0805576
7	55939		0.74443	0.128176
7	55943		0.742135	0.129517
7	55957		0.261434	0.582638
7	55978		0.710065	0.148702
7	55988		0.771543	0.11264
7	55992		0.893019	0.0491393
7	56152		0.746604	0.12691
7	56155		0.79467	0.099813
7	56168		0.878959	0.0560315
7	56250		0.876801	0.0570987
7	56272		0.90471	0.0434905
7	56296		0.510373	0.292113
7	56304		0.775928	0.110178
7	56325		0.881053	0.0549978
7	56576		0.805151	0.0941226
7	56586		0.622406	0.205926
7	56615		0.433636	0.362875
7	56616		0.604962	0.218272
7	56654		0.971149	0.012714
7	56655		0.0470425	1.32751
7	56663		0.987475	0.00547391
7	56671		0.585492	0.232479
7	56675		0.340015	0.468502
7	56680		0.968276	0.0140009
7	56708		0.752486	0.123502
7	56917		0.26607	0.575003
7	56922		0.25205	0.598513
7	56947		0.727941	0.137904
7	61674		0.172924	0.762145
7	61722		0.858323	0.0663491
7	61727		0.868388	0.0612861
7	62100		0.987219	0.00558629
7	62130		0.533752	0.272661
7	62150		0.982285	0.00776232
7	62160		0.612203	0.213105
7	62166		0.926005	0.0333867
7	62167		0.926005	0.0333867
7	62175		0.564045	0.248686
7	62202		0.95932	0.0180364
7	62286		0.865848	0.0625584
7	62289		0.955182	0.0199139
7	62292		0.881455	0.0547999
7	62303		0.851516	0.069807
7	62698		0.337093	0.47225
7	62705		0.986032	0.0061091
7	62709		0.887717	0.0517254
7	62718		0.964163	0.0158498
7	62745		0.0231896	1.63471
7	62987		0.00535306	2.2714
7	63392		0.219965	0.657646
7	63399		0.957031	0.0190739
7	63418		0.0488255	1.31135
7	63452		0.507295	0.294739
7	63476		0.98908	0.00476845
7	63709		0.0834932	1.07835
7	63712		0.0768825	1.11417
7	63714		0.0749015	1.12551
7	63716		0.25372	0.595646
7	63727		0.333608	0.476764
7	63737		0.934835	0.029265
7	63764		0.186941	0.728296
7	63789		0.0867831	1.06156
7	67873		0.953042	0.0208881
7	67883		0.845581	0.0728449
7	67890		0.0186737	1.72877
7	67922		0.828775	0.0815633
7	68048		0.707324	0.150382
7	68253		0.671151	0.17318
7	68298		0.792059	0.101242
7	68317		0.763952	0.116934
7	68342		0.822668	0.0847753
7	72176		0.219129	0.659301
7	72183		0.217283	0.662974
7	72184		0.576828	0.238954
7	72210		0.806113	0.093604
7	72219		0.873461	0.0587566
7	72231		0.652689	0.185293
7	72242		0.19495	0.710077
7	73962		0.509251	0.293068
7	73976		0.813756	0.0895059
7	73982		0.814702	0.0890014
7	73984		0.959088	0.0181417
7	73985		0.485266	0.31402
7	73988		0.915242	0.038464
7	73991		0.414176	0.382815
7	74310		0.776683	0.109756
7	75625		0.048374	1.31539
7	75634		0.0228433	1.64124
7	76032		0.000320813	3.49375
7	76444		0.762563	0.117725
7	76653		0.978885	0.00926811
7	76677		0.972257	0.0122188
7	77047		0.99899	0.000438933
7	77048		0.985501	0.00634294
7	77054		0.980402	0.00859589
7	77066		0.0460992	1.33631
7	77082		0.988886	0.00485391
7	77589		0.487181	0.31231
7	77625		0.982426	0.00770021
7	77628		0.152108	0.817847
7	77639		0.645844	0.189872
7	77640		0.94417	0.0249499
7	77647		0.914554	0.0387905
7	77657		0.969705	0.0133604
7	77672		0.925307	0.0337139
7	77689		0.545471	0.263229
7	77693		0.00322376	2.49164
7	77710		0.89737	0.0470282
7	77750		0.00774152	2.11117
7	77835		0.0114686	1.94049
7	77983		0.981323	0.00818791
7	77985		0.998633	0.000594233
7	77991		0.99767	0.00101324
7	78064		0.743326	0.128821
7	78417		0.0243876	1.61283
7	78431		0.141001	0.850779
7	78493		0.244001	0.612608
7	78550		0.0367109	1.4352
7	78573		0.0259231	1.58631
7	78576		0.0271862	1.56565
7	78590		0.994456	0.00241421
7	78598		0.0723236	1.14072
7	78633		0.0758999	1.11976
7	78636		0.065719	1.18231
7	78654		0.228949	0.640262
7	78655		0.197215	0.705061
7	78671		0.189461	0.722479
7	78697		0.894583	0.0483791
7	79955		0.965338	0.0153204
7	79957		0.996878	0.00135782
7	79989		0.98229	0.00776045
7	80010		0.929131	0.0319231
7	80014		0.98932	0.00466322
7	81869		0.869282	0.0608391
7	81879		0.11376	0.944011
7	81899		0.98441	0.0068242
7	81901		0.702475	0.153369
7	81905		0.842856	0.0742466
7	81917		0.881518	0.0547688
7	81952		0.943074	0.0254544
7	81954		0.800812	0.0964695
7	81970		0.846349	0.0724505
7	82514		0.916183	0.0380176
7	82538		0.0614848	1.21123
7	82548		0.98555	0.00632146
7	82552		0.966026	0.015011
7	82561		0.888499	0.0513432
7	82572		0.922577	0.0349974
7	82576		0.938557	0.0275394
7	82595		0.944221	0.0249263
7	82652		0.861493	0.0647485
7	82736		0.87136	0.0598023
7	82799		0.875114	0.0579353
7	82812		0.866546	0.0622085
7	82813		0.856938	0.0670508
7	82821		0.882892	0.0540924
7	82825		0.897323	0.0470512
7	82856		0.960073	0.0176956
7	82871		0.0788691	1.10309
7	82874		0.821649	0.0853134
7	82917		0.931217	0.0309493
7	82929		0.988637	0.00496308
7	82952		0.854222	0.0684291
7	82969		0.973898	0.0114864
7	82983		0.969349	0.0135198
7	84380		0.959338	0.0180285
7	84404		0.008205	2.08592
7	84460		0.932431	0.0303832
7	86238		0.926793	0.0330173
7	86264		0.795042	0.0996101
7	86409		0.961541	0.0170322
7	86490		0.791748	0.101413
7	86532		0.739397	0.131122
7	86711		0.915303	0.0384353
7	86729		0.945441	0.0243657
7	86736		0.365663	0.436919
7	86743		0.943488	0.0252637
7	86746		0.00569561	2.24446
7	86791		0.0282085	1.54962
7	86803		0.996584	0.00148618
7	86819		0.905819	0.0429584
7	86821		0.585685	0.232336
7	86824		0.905819	0.0429584
7	86827		0.0192312	1.71599
7	86842		0.940132	0.026811
7	86900		0.392701	0.405939
7	86906		0.0536861	1.27014
7	86911		0.746795	0.126799
7	86912		0.933274	0.0299907
7	86924		0.932421	0.0303878
7	86927		0.0491352	1.30861
7	86928		0.923527	0.0345505
7	86931		0.687357	0.162818
7	86957		0.269099	0.570088
7	86997		0.0445352	1.3513
7	86999		0.0215515	1.66652
7	87000		0.486327	0.313071
7	87014		0.00343027	2.46467
7	87024		0.320062	0.494765
7	87026		0.116693	0.932956
7	87060		0.988412	0.00506196
7	87076		0.555668	0.255185
7	87099		0.593453	0.226614
7	87111		0.00120624	2.91857
7	87117		7.18817e-05	4.14338
7	87140		0.834045	0.0788107
7	87155		0.88374	0.0536756
7	87219		0.750435	0.124687
7	87221		0.960699	0.0174127
7	87249		0.787277	0.103873
7	87252		0.905731	0.0430009
7	87280		0.637791	0.195322
7	89903		0.261293	0.582873
7	90648		0.00934271	2.02953
7	91368		0.0439187	1.35735
7	91425		0.108102	0.966164
7	91637		0.23248	0.633615
7	91647		0.413558	0.383463
7	91707		0.445314	0.351334
7	91723		0.528402	0.277036
7	92144		0.00958719	2.01831
7	92202		0.736794	0.132654
7	93410		0.0359171	1.4447
7	93554		0.0527427	1.27784
7	93558		0.268607	0.570883
7	93588		0.831476	0.0801504
7	93595		0.188073	0.725673
7	93621		0.721298	0.141886
7	94104		0.729913	0.136729
7	94146		0.109399	0.960988
7	94161		0.935296	0.0290508
7	94227		0.130119	0.88566
7	94231		0.203648	0.69112
7	95131		0.395978	0.402329
7	95185		0.689804	0.161274
7	95337		0.994442	0.00242042
7	95385		0.776891	0.10964
7	95537		0.312648	0.504945
7	95738		0.00937533	2.02801
7	99859		0.241142	0.617727
7	100014		0.637214	0.195715
7	100453		0.108645	0.963989
7	100456		0.627705	0.202244
7	100564		0.00224844	2.64812
7	100667		0.290345	0.537086
7	101494		0.188094	0.725625
7	101503		0.652855	0.185183
7	101638		0.535315	0.271391
7	101642		0.66952	0.174236
7	101717		0.425661	0.370936
7	101730		0.21148	0.67473
7	101746		0.507595	0.294483
7	101773		0.310155	0.508421
7	101917		0.120147	0.920288
7	102031		0.0979325	1.00907
7	102117		0.555419	0.255379
7	102153		0.663465	0.178182
7	102175		0.248752	0.604234
7	102252		0.12393	0.906823
7	102335		0.00952592	2.02109
7	102352		0.0319419	1.49564
7	102357		0.00849816	2.07068
7	102365		0.0183339	1.73675
7	102366		0.0183339	1.73675
7	102384		0.0188254	1.72526
7	102468		0.0281734	1.55016
7	102518		0.0241193	1.61763
7	102561		0.0273976	1.56229
7	102589		0.0154692	1.81053
7	102639		0.0314493	1.50239
7	102693		0.0287962	1.54066
7	102734		0.0953555	1.02065
7	102736		0.0922234	1.03516
7	102783		0.0243158	1.61411
7	102815		0.178553	0.748234
7	102946		0.992955	0.0030706
7	103137		0.558148	0.253251
7	103236		0.571022	0.243347
7	103290		0.589786	0.229305
7	104446		0.628854	0.20145
7	104464		0.432473	0.364041
7	104475		0.649834	0.187198
7	104548		0.173746	0.760086
7	104600		0.157427	0.80292
7	105083		0.598425	0.22299
7	105101		0.494367	0.30595
7	105113		0.45959	0.337629
7	105148		0.71032	0.148546
7	105155		0.678465	0.168473
7	105467		0.68145	0.166566
7	105493		0.689227	0.161638
7	105520		0.294718	0.530593
7	105944		0.0250888	1.60052
7	106878		0.982386	0.00771779
7	106909		0.679537	0.167787
7	106926		0.0248647	1.60442
7	106943		0.0133349	1.87501
7	106964		0.848742	0.0712243
7	106991		0.513683	0.289305
7	107357		0.296654	0.527749
7	111027		0.600318	0.221619
7	111088		0.159278	0.797844
7	111099		0.316404	0.499758
7	111113		0.435605	0.360908
7	111176		0.681699	0.166407
7	111197		0.273683	0.562752
7	111414		0.0914261	1.03893
7	111440		0.213906	0.669778
7	111441		0.961212	0.0171807
7	111445		0.119433	0.922877
7	111459		0.574545	0.240676
7	111512		0.435437	0.361074
7	111537		0.562124	0.250168
7	111546		0.512691	0.290144
7	111616		0.301204	0.521139
7	111682		0.671222	0.173134
7	111768		0.424225	0.372404
7	111783		0.425892	0.3707
7	111831		0.238748	0.62206
7	111836		0.0818757	1.08684
7	111858		0.621262	0.206725
7	111861		0.281771	0.550104
7	111887		0.982673	0.00759118
7	111904		0.81622	0.088193
7	111918		0.775399	0.110475
7	111973		0.33192	0.478966
7	112272		0.01074	1.96899
7	112282		0.84535	0.0729634
7	113241		0.0567429	1.24609
7	113265		0.534502	0.272051
7	113388		0.575676	0.239822
7	113403		0.479697	0.319033
7	113408		0.501613	0.299631
7	113424		0.981845	0.00795697
7	113425		0.600561	0.221443
7	113430		0.202089	0.694457
7	113440		0.94756	0.0233935
7	113449		0.907808	0.0420058
7	113451		0.910099	0.0409113
7	113465		0.960781	0.0173758
7	113476		0.955314	0.019854
7	113763		0.58949	0.229523
7	113826		0.00107207	2.96978
7	114179		0.875927	0.0575323
7	115026		0.00663488	2.17817
7	115063		0.00397257	2.40093
7	115228		0.96889	0.0137253
7	115233		0.489825	0.309959
7	115327		0.0801138	1.09629
7	115354		0.558809	0.252737
7	115392		0.681845	0.166314
7	115420		0.672073	0.172583
7	115467		0.645539	0.190078
7	115489		0.674005	0.171337
7	115512		0.530804	0.275066
7	115513		0.724487	0.139969
7	115549		0.541687	0.266251
7	115711		0.644897	0.19051
7	115727		0.73241	0.135246
7	115980		0.868723	0.0611188
7	115990		0.895239	0.0480612
7	116030		0.669607	0.17418
7	116034		0.959376	0.0180109
7	116070		0.258982	0.586731
7	116072		0.260092	0.584873
7	116076		0.809368	0.0918538
7	116132		0.161166	0.792726
7	116147		0.121568	0.915182
7	116148		0.177323	0.751236
7	116179		0.562114	0.250176
7	116214		0.906884	0.0424481
7	116240		0.880438	0.055301
7	116246		0.0180563	1.74337
7	116291		0.0176448	1.75338
7	116292		0.0506838	1.29513
7	116293		0.0238721	1.62211
7	116314		0.526252	0.278806
7	116326		0.593147	0.226838
7	116356		0.0231964	1.63458
7	116373		0.0231964	1.63458
7	116478		0.0352291	1.4531
7	116506		0.793219	0.100607
7	116550		0.631815	0.19941
7	116656		0.283198	0.54791
7	116695		0.544442	0.264048
7	116721		0.335481	0.474332
7	116746		0.194555	0.710958
7	116754		0.00241201	2.61762
7	116762		0.0800873	1.09644
7	116788		0.63694	0.195901
7	116823		0.000286914	3.54225
7	116829		0.000793198	3.10062
7	116841		0.000435179	3.36133
7	116869		0.0522764	1.28169
7	116944		0.000331792	3.47913
7	116970		0.000335464	3.47435
7	116983		0.0217927	1.66169
7	116994		0.0217927	1.66169
7	117004		0.629344	0.201112
7	117045		0.455569	0.341446
7	117048		0.473853	0.324357
7	117051		0.0254372	1.59453
7	117075		0.0220173	1.65724
7	117235		0.0308544	1.51068
7	117262		0.850915	0.0701137
7	117342		0.436731	0.359786
7	117343		0.0331364	1.4797
7	117355		0.0539126	1.26831
7	117375		0.680558	0.167135
7	117433		0.904435	0.0436229
7	117445		0.743525	0.128704
7	117569		0.563084	0.249427
7	117585		0.739871	0.130844
7	117870		0.880362	0.0553389
7	117878		0.667438	0.175589
7	117956		0.367419	0.434838
7	118003		0.968671	0.0138236
7	118014		0.152235	0.817485
7	118026		0.778001	0.10902
7	118887		0.715764	0.14523
7	118935		0.588801	0.230031
7	119093		0.808451	0.0923462
7	119101		0.608775	0.215543
7	119104		0.570367	0.243846
7	119148		0.556393	0.254618
7	119172		0.5385	0.268814
7	119184		0.482932	0.316114
7	119187		0.518015	0.285658
7	119224		0.948479	0.0229722
7	119290		0.908011	0.0419091
7	119313		0.994365	0.00245415
7	119486		0.941786	0.0260476
7	119872		0.755795	0.121596
7	120018		0.9127	0.0396721
7	120025		0.169099	0.77186
7	120053		0.922027	0.0352562
7	120058		0.833136	0.079284
7	120060		0.831023	0.0803872
7	120089		0.63243	0.198987
7	120100		0.87523	0.0578779
7	120133		0.157632	0.802356
7	120134		0.170905	0.767244
7	120160		0.940379	0.0266972
7	120168		0.44146	0.355109
7	120181		0.936877	0.0283174
7	120198		0.834817	0.0784087
7	120205		0.0712518	1.1472
7	120214		0.000369071	3.43289
7	120219		0.634154	0.197805
7	120255		0.956125	0.0194854
7	120276		0.503697	0.297831
7	120277		0.908662	0.0415976
7	120365		0.00708954	2.14938
7	120366		0.00708954	2.14938
7	120429		0.00696069	2.15735
7	120479		0.641919	0.19252
7	120480		0.72328	0.140693
7	120485		0.599326	0.222337
7	120494		0.0180968	1.7424
7	120517		0.682209	0.166083
7	120525		0.635274	0.197039
7	120533		0.00660388	2.1802
7	120546		0.820812	0.0857564
7	120547		0.980899	0.00837579
7	120573		0.254125	0.594952
7	120585		0.0251788	1.59896
7	120617		0.6352	0.19709
7	120625		0.697382	0.156529
7	120639		0.645919	0.189822
7	120651		0.0884774	1.05317
7	120684		0.0393144	1.40545
7	120689		0.490124	0.309694
7	120712		0.553424	0.256942
7	120754		0.813479	0.0896535
7	120755		0.75709	0.120852
7	120759		0.862043	0.0644711
7	120761		0.131491	0.881104
7	120805		0.76054	0.118878
7	120855		0.00716778	2.14462
7	120862		0.118102	0.927742
7	120890		0.888411	0.0513863
7	120891		0.66284	0.178591
7	120900		0.915935	0.0381355
7	120902		0.887111	0.0520221
7	120906		0.813545	0.0896187
7	120949		0.760977	0.118628
7	120966		0.00721184	2.14195
7	120976		0.694451	0.158358
7	120977		0.652011	0.185745
7	120986		0.542178	0.265858
7	121002		0.744411	0.128187
7	121015		0.809358	0.0918592
7	121060		0.681607	0.166466
7	121073		0.517333	0.28623
7	121103		0.478471	0.320144
7	121105		0.496277	0.304276
7	121110		0.620929	0.206958
7	121118		0.0566847	1.24653
7	121156		0.994437	0.00242285
7	121160		0.982806	0.0075322
7	121165		0.538797	0.268575
7	121166		0.394605	0.403837
7	121195		0.0279793	1.55316
7	121262		0.676619	0.169656
7	121263		0.71411	0.146235
7	121271		0.676619	0.169656
7	121273		0.563637	0.249001
7	121277		0.470383	0.327548
7	121280		0.955687	0.0196843
7	121292		0.458924	0.33826
7	121310		0.678572	0.168404
7	121311		0.678572	0.168404
7	121313		0.00691663	2.16011
7	121320		0.654467	0.184112
7	121324		0.676787	0.169548
7	121330		0.686846	0.16314
7	121347		0.101256	0.994581
7	121412		0.671705	0.172822
7	121431		0.117528	0.929859
7	121446		0.665203	0.177045
7	121483		0.129455	0.887882
7	121517		0.683238	0.165428
7	121539		0.635758	0.196708
7	121574		0.691954	0.159923
7	121587		0.691954	0.159923
7	121599		0.528575	0.276894
7	121633		0.793857	0.100258
7	121635		0.569118	0.244798
7	121642		0.427261	0.369307
7	121643		0.612175	0.213124
7	121693		0.698419	0.155884
7	121704		0.664419	0.177558
7	121705		0.734731	0.133872
7	121712		0.649848	0.187189
7	121731		0.875395	0.0577961
7	121733		0.535754	0.271035
7	121761		0.665071	0.177132
7	121768		0.544297	0.264164
7	121769		0.53895	0.268452
7	121770		0.527019	0.278174
7	121775		0.544296	0.264165
7	121776		0.676844	0.169512
7	121790		0.963539	0.0161307
7	121794		0.0235242	1.62849
7	121796		0.659099	0.181049
7	121809		0.483728	0.315399
7	121817		0.432111	0.364404
7	121821		0.451257	0.345576
7	121832		0.711207	0.148004
7	121838		0.832447	0.0796432
7	121842		0.753606	0.122856
7	121861		0.737866	0.132023
7	121865		0.757116	0.120838
7	121895		0.682269	0.166044
7	121897		0.684085	0.16489
7	121954		0.879464	0.0557821
7	121967		0.12136	0.915926
7	121971		0.756666	0.121096
7	121974		0.418035	0.378788
7	121976		0.858114	0.0664552
7	121980		0.00772908	2.11187
7	121983		0.414684	0.382283
7	121995		0.206061	0.686005
7	122018		0.950373	0.0221059
7	122019		0.402732	0.394984
7	122028		0.376624	0.424092
7	122034		0.749548	0.125201
7	122043		0.456804	0.34027
7	122045		0.721609	0.141698
7	122049		0.153098	0.815031
7	122054		0.41834	0.378471
7	122062		0.935115	0.0291349
7	122088		0.236191	0.626738
7	122092		0.792056	0.101244
7	122101		0.432704	0.36381
7	122109		0.226657	0.644631
7	122113		0.409091	0.38818
7	122118		0.412194	0.384898
7	122127		0.334863	0.475132
7	122149		0.177256	0.751399
7	122151		0.271712	0.565892
7	122162		0.289578	0.538234
7	122180		0.190373	0.720394
7	122199		0.178499	0.748365
7	122202		0.214298	0.668982
7	122216		0.313414	0.503881
7	122232		0.423999	0.372636
7	122241		0.0793115	1.10066
7	122335		0.197326	0.704816
7	122339		0.886261	0.0524386
7	122343		0.208061	0.681809
7	122397		0.879192	0.0559164
7	122410		0.860304	0.0653479
7	122421		0.359922	0.443792
7	122423		0.366981	0.435357
7	122425		0.381493	0.418513
7	122450		0.534829	0.271785
7	122475		0.989019	0.00479515
7	122479		0.995448	0.00198129
7	122486		0.989019	0.00479515
7	122511		0.0871796	1.05959
7	122514		0.945827	0.0241884
7	122536		0.96928	0.0135509
7	123360		0.00330905	2.4803
7	123393		0.593126	0.226853
7	123469		0.412212	0.384879
7	123471		0.103384	0.985545
7	123507		0.743125	0.128938
7	123517		0.0677642	1.169
7	123536		0.0851774	1.06968
7	123611		0.766626	0.115416
7	123635		0.649498	0.187422
7	123636		0.765455	0.11608
7	123638		0.581551	0.235412
7	123673		0.0073897	2.13137
7	123679		0.620723	0.207102
7	123682		0.604282	0.21876
7	123702		0.944314	0.0248835
7	123703		0.646396	0.189501
7	123706		0.550252	0.259438
7	123717		0.0223363	1.65099
7	123718		0.425415	0.371187
7	123745		0.324567	0.488696
7	123746		0.288211	0.54029
7	123758		0.943547	0.0252363
7	123781		0.829587	0.0811382
7	123796		0.884656	0.0532257
7	123806		0.943878	0.025084
7	123817		0.597738	0.223489
7	123824		0.913864	0.0391183
7	123850		0.576437	0.239248
7	123877		0.0225216	1.6474
7	123912		0.737011	0.132526
7	123914		0.581362	0.235553
7	123927		0.669834	0.174033
7	123937		0.699312	0.155329
7	123944		0.570986	0.243375
7	123946		0.636637	0.196108
7	123961		0.541572	0.266344
7	123995		0.0251682	1.59915
7	124084		0.107297	0.969412
7	124176		0.59645	0.224426
7	124209		0.165071	0.782329
7	124221		0.54859	0.260752
7	124245		0.531668	0.27436
7	124270		0.907279	0.0422592
7	124274		0.720557	0.142332
7	124278		0.156878	0.804437
7	124281		0.752129	0.123707
7	124313		0.686633	0.163275
7	124351		0.84131	0.075044
7	124405		0.391403	0.407375
7	124515		0.032788	1.48428
7	124748		0.982278	0.00776576
7	125785		0.984946	0.00658777
7	125788		0.831959	0.0798981
7	125803		0.777886	0.109084
7	125804		0.952824	0.0209875
7	125807		0.722162	0.141365
7	125808		0.619536	0.207934
7	125809		0.853535	0.0687786
7	125810		0.0497209	1.30346
7	128553		0.85552	0.0677696
7	128556		0.870185	0.0603883
7	128797		0.651392	0.186157
7	128935		0.660423	0.180177
7	129616		0.776093	0.110086
7	129626		0.102322	0.990032
7	129837		0.89768	0.0468784
7	129856		0.936377	0.0285494
7	129861		0.190899	0.719195
7	129868		0.858779	0.0661184
7	129879		0.94097	0.0264242
7	129892		0.694902	0.158076
7	129902		0.851804	0.0696606
7	129904		0.547912	0.261289
7	129922		0.045646	1.3406
7	129934		0.467855	0.329889
7	129940		0.337365	0.4719
7	129948		0.879072	0.0559753
7	129952		0.811964	0.0904633
7	129961		0.614294	0.211623
7	129968		1.18035e-08	7.92799
7	130006		0.984493	0.00678742
7	130011		0.0612192	1.21311
7	130017		0.142838	0.845157
7	130019		0.0893674	1.04882
7	130020		0.626569	0.203031
7	130052		0.392348	0.406328
7	130059		0.181153	0.741954
7	130078		0.383527	0.416204
7	130232		0.503339	0.298139
7	130235		0.802738	0.0954262
7	130245		0.884301	0.0534
7	130246		0.211988	0.673688
7	130256		0.24039	0.619083
7	130259		0.0360536	1.44305
7	130261		0.853152	0.0689738
7	130268		0.76834	0.114447
7	130271		0.884518	0.0532931
7	130274		0.890031	0.0505947
7	130276		0.510875	0.291685
7	130295		0.472126	0.325942
7	130309		0.824561	0.0837772
7	130323		0.194102	0.711969
7	130366		0.951788	0.0214596
7	130377		0.94958	0.0224684
7	130381		0.925355	0.0336918
7	130815		0.1143	0.941952
7	130827		0.248855	0.604054
7	130848		0.38681	0.412503
7	130850		0.348842	0.457371
7	130866		0.113005	0.946902
7	130867		0.202367	0.69386
7	130870		0.0517494	1.28609
7	130873		0.607851	0.216203
7	130880		0.0114846	1.93988
7	130898		0.692002	0.159893
7	130901		0.683677	0.165149
7	130989		0.106365	0.973201
7	131021		0.0977032	1.01009
7	131036		0.863047	0.0639658
7	131046		0.146953	0.83282
7	131054		0.791408	0.1016
7	131059		0.995717	0.00186387
7	131123		0.448962	0.347791
7	131143		0.0740275	1.13061
7	131150		0.00575993	2.23958
7	131169		0.0730952	1.13611
7	131204		0.966981	0.0145821
7	131208		0.687436	0.162768
7	131225		0.119682	0.921973
7	131261		0.180264	0.744091
7	131275		0.122074	0.913376
7	131288		0.345306	0.461796
7	131293		0.681815	0.166333
7	131382		0.440632	0.355924
7	131393		0.344496	0.462816
7	131396		0.129171	0.888835
7	131484		0.976129	0.0104928
7	131538		0.0017399	2.75948
7	131540		0.0017399	2.75948
7	131572		0.00294141	2.53144
7	131573		0.944482	0.0248063
7	131589		0.421497	0.375206
7	131595		0.998527	0.000640319
7	131596		0.135136	0.869229
7	131605		0.983529	0.00721295
7	131636		0.168188	0.774204
7	131663		0.903208	0.0442124
7	131671		0.200298	0.698323
7	131682		0.472609	0.325498
7	131719		0.0428507	1.36804
7	131731		7.27111e-09	8.1384
7	131811		0.574255	0.240896
7	131818		0.00119115	2.92403
7	131848		0.00538645	2.2687
7	131863		0.382108	0.417814
7	131864		0.00142169	2.8472
7	131881		0.96035	0.0175704
7	131899		0.29508	0.53006
7	131904		0.168648	0.77302
7	131916		0.00341034	2.4672
7	131922		0.00339463	2.46921
7	131936		0.0288783	1.53943
7	131942		0.725934	0.139103
7	131953		0.108898	0.962978
7	131962		0.000988429	3.00505
7	131963		0.266768	0.573867
7	131970		0.892535	0.0493746
7	131973		0.919257	0.0365632
7	131998		0.00242092	2.61602
7	132007		0.827774	0.082088
7	132017		0.080244	1.09559
7	132020		0.6642	0.177701
7	132025		0.00153528	2.81381
7	132029		0.00162968	2.7879
7	132067		0.97345	0.0116862
7	132076		0.0290082	1.53748
7	132100		0.0255635	1.59238
7	132102		0.00193329	2.7137
7	132235		0.276238	0.558716
7	132252		0.0931551	1.03079
7	132354		0.340153	0.468325
7	132416		0.0134836	1.8702
7	132457		0.000575349	3.24007
7	132508		0.0159038	1.7985
7	132524		0.00943746	2.02514
7	132826		0.00427782	2.36878
7	132856		0.0481933	1.31701
7	132896		0.956606	0.019267
7	132912		0.412841	0.384217
7	132913		0.18651	0.729297
7	132921		0.0743048	1.12898
7	132929		0.111396	0.95313
7	132934		0.0218939	1.65968
7	132935		0.101987	0.991453
7	132955		0.0158996	1.79861
7	132987		0.0488881	1.3108
7	132988		0.0277266	1.5571
7	133017		0.0668426	1.17495
7	133028		0.107276	0.969499
7	133036		0.0873462	1.05876
7	133080		0.00186952	2.72827
7	133112		0.813946	0.0894043
7	133185		0.0427105	1.36947
7	133200		0.126126	0.899197
7	133228		0.00463753	2.33371
7	133270		0.732327	0.135295
7	133330		0.892808	0.0492421
7	133339		0.398742	0.399308
7	133369		0.0423759	1.37288
7	133443		0.0617478	1.20938
7	133463		0.504448	0.297184
7	133465		0.0457308	1.33979
7	133514		0.374794	0.426208
7	133548		0.022606	1.64578
7	133558		0.463828	0.333643
7	133569		0.434351	0.362159
7	133635		0.726744	0.138618
7	133648		0.594661	0.225731
7	133665		0.777511	0.109293
7	133670		0.942023	0.0259387
7	133721		0.000455124	3.34187
7	133733		0.0402038	1.39573
7	133803		0.0473106	1.32504
7	133830		0.0525802	1.27918
7	133864		0.916366	0.0379311
7	133865		0.518158	0.285538
7	133900		0.419588	0.377177
7	133948		0.00132641	2.87732
7	134001		0.0419583	1.37718
7	134031		0.708107	0.149901
7	134083		0.000301147	3.52122
7	134111		0.000298166	3.52554
7	134195		0.37309	0.428187
7	134303		0.522754	0.281703
7	134318		0.183916	0.735379
7	134362		0.00645582	2.19005
7	134394		0.94056	0.0266135
7	134399		0.0465168	1.33239
7	134400		0.0323223	1.4905
7	134410		0.722918	0.140911
7	134433		0.0202644	1.69327
7	134452		0.0441805	1.35477
7	134457		0.0745951	1.12729
7	134502		0.629657	0.200896
7	134538		0.037868	1.42173
7	134559		0.805904	0.0937169
7	134569		0.785228	0.105004
7	134590		0.825658	0.0831996
7	134619		0.769417	0.113838
7	134626		0.744711	0.128012
7	134634		0.759787	0.119308
7	134638		0.663245	0.178326
7	134654		0.0176814	1.75248
7	134665		0.800313	0.09674
7	134667		0.629069	0.201302
7	134710		0.970189	0.0131436
7	134717		0.0299962	1.52293
7	134720		0.0506221	1.29566
7	134744		0.0641614	1.19273
7	134747		0.871808	0.0595793
7	134768		0.547351	0.261734
7	134789		0.00830243	2.08079
7	134807		0.239846	0.620068
7	134825		0.313593	0.503634
7	134834		0.138699	0.857925
7	134851		0.413383	0.383648
7	134886		0.459743	0.337485
7	134916		0.832725	0.0794984
7	134952		0.137123	0.862891
7	134984		0.124755	0.903941
7	135003		0.968276	0.0140007
7	135061		0.0443027	1.35357
7	136224		0.199102	0.700925
7	136582		0.941698	0.0260886
7	136598		0.363144	0.439921
7	136622		0.896247	0.0475725
7	136667		0.130758	0.88353
7	136677		0.543208	0.265034
7	136685		0.517998	0.285672
7	136754		0.0751008	1.12436
7	136856		0.0660436	1.18017
7	136890		0.201167	0.696443
7	136987		0.682497	0.165899
7	137059		0.0649621	1.18734
7	137208		0.741688	0.129779
7	137305		0.17599	0.754513
7	137334		0.163526	0.786414
7	137474		0.028617	1.54338
7	137498		0.055846	1.25301
7	137555		0.707905	0.150025
7	137558		0.817622	0.0874475
7	137566		0.786344	0.104388
7	137579		0.623161	0.2054
7	137772		0.402349	0.395397
7	137804		0.351981	0.453481
7	137894		0.841249	0.0750753
7	138801		0.425192	0.371415
7	138813		0.695395	0.157769
7	138883		0.0060355	2.21929
7	138914		0.00203637	2.69114
7	138929		0.835859	0.0778668
7	138934		0.747086	0.126629
7	138946		0.315111	0.501536
7	139023		0.0388767	1.41031
7	139078		0.77108	0.112901
7	139087		0.222149	0.653356
7	139128		0.566481	0.246815
7	139147		0.149354	0.825782
7	139209		0.854521	0.0682774
7	139230		0.115143	0.938761
7	139239		0.799208	0.0973401
7	139260		0.912976	0.0395405
7	139309		0.469821	0.328068
7	139429		0.0660322	1.18024
7	139440		0.670969	0.173298
7	139444		0.785986	0.104585
7	139461		0.480986	0.317868
7	139495		0.871041	0.0599615
7	139503		0.809452	0.0918088
7	139828		0.373813	0.427346
7	139840		0.968139	0.0140622
7	139845		0.853908	0.0685887
7	139848		0.969437	0.0134805
7	139867		0.630257	0.200482
7	139877		0.963385	0.0162002
7	140662		0.874029	0.0584744
7	140673		0.349035	0.457132
7	140731		0.91236	0.0398338
7	140832		0.46514	0.332416
7	140881		0.168185	0.774214
7	140896		0.712	0.14752
7	140945		0.0774495	1.11098
7	140960		0.0866122	1.06242
7	140983		0.917353	0.0374636
7	141008		0.635692	0.196754
7	141026		0.887516	0.0518238
7	141057		0.340565	0.467801
7	141108		0.896625	0.0473892
7	141124		0.445981	0.350683
7	141134		0.0609918	1.21473
7	141142		0.959212	0.0180854
7	141205		0.869641	0.0606598
7	141218		0.853203	0.0689477
7	141253		0.278525	0.555136
7	141278		0.0187159	1.72779
7	141279		0.0196581	1.70646
7	142196		0.164362	0.784199
7	142214		0.921745	0.0353891
7	142584		0.540915	0.266871
7	142592		0.141235	0.850058
7	142598		0.790802	0.101932
7	143698		0.720456	0.142392
7	143712		0.310231	0.508314
7	143714		0.952456	0.021155
7	143716		0.926901	0.0329667
7	143792		0.882259	0.0544039
7	143813		0.04295	1.36704
7	143814		0.422303	0.374376
7	143817		0.214597	0.668376
7	143819		0.00392114	2.40659
7	143826		0.0321536	1.49277
7	143829		0.259604	0.585689
7	143841		0.960117	0.0176758
7	143866		0.366331	0.436127
7	143891		0.181098	0.742086
7	144012		0.629788	0.200806
7	144024		0.565762	0.247366
7	144044		0.0195102	1.70974
7	147465		0.83326	0.0792194
7	147467		0.0246574	1.60805
7	147479		0.845312	0.072983
7	147509		0.446396	0.35028
7	147569		0.368541	0.433514
7	158093		0.376562	0.424164
7	158123		0.695678	0.157592
7	158128		0.752154	0.123694
7	158367		0.0096622	2.01492
7	158468		0.213032	0.671554
7	158498		0.948925	0.0227683
7	161976		0.193425	0.713488
7	161978		0.215933	0.665681
7	161993		0.936142	0.0286584
7	164137		0.724805	0.139779
7	165218		0.0552915	1.25734
7	165242		0.788092	0.103423
7	165259		0.200347	0.698217
7	165288		0.799527	0.0971668
7	165291		0.900241	0.0456412
7	165326		0.348152	0.458231
7	165329		0.814081	0.0893324
7	165336		0.824215	0.0839593
7	165338		0.599056	0.222533
7	165359		0.731145	0.135996
7	165365		0.711356	0.147913
7	165388		0.305579	0.514877
7	165421		0.860712	0.0651422
7	165422		0.43655	0.359966
7	165433		0.17825	0.748971
7	165442		0.900957	0.0452957
7	165450		0.874796	0.0580934
7	165459		0.826322	0.0828508
7	165460		0.390352	0.408543
7	165461		0.310862	0.507433
7	165491		0.921276	0.0356102
7	165510		0.0687484	1.16274
7	165511		0.0575216	1.24017
7	165517		0.644824	0.190559
7	165534		0.0106578	1.97233
7	165581		0.748684	0.125701
7	165596		0.302332	0.519516
7	165599		0.0205243	1.68773
7	165600		0.0216197	1.66515
7	165605		0.978769	0.00931983
7	165617		0.0196265	1.70716
7	165630		0.0225863	1.64616
7	165642		0.0211056	1.6756
7	165643		0.933231	0.0300109
7	165646		0.0198466	1.70231
7	165691		0.0207866	1.68222
7	165707		6.63719e-05	4.17802
7	165719		0.85313	0.0689848
7	165723		0.992326	0.00334559
7	165735		0.199421	0.70023
7	165737		0.25742	0.589358
7	165741		0.251994	0.59861
7	165747		0.828245	0.0818412
7	165759		0.0088211	2.05448
7	165769		0.897365	0.047031
7	165779		0.918838	0.0367609
7	165785		0.987768	0.00534501
7	165793		0.819203	0.0866083
7	165799		0.271642	0.566003
7	165803		0.282119	0.549567
7	165820		0.272818	0.564127
7	165966		0.924171	0.0342479
7	165974		0.350796	0.454946
7	165983		0.0203975	1.69042
7	165987		0.0201723	1.69524
7	166015		0.758464	0.120065
7	166016		0.861528	0.0647305
7	166038		0.0853103	1.069
7	166045		0.0990531	1.00413
7	166067		0.0781125	1.10728
7	166068		0.820637	0.085849
7	166077		0.687628	0.162646
7	166080		0.998239	0.000765295
7	166090		0.75337	0.122992
7	166101		0.452251	0.344621
7	166151		0.000169469	3.77091
7	166188		0.331016	0.480151
7	166194		0.806506	0.0933924
7	166211		0.0438292	1.35824
7	166213		0.247626	0.606204
7	166230		0.0012897	2.88951
7	166243		0.822364	0.0849358
7	166246		0.979862	0.00883493
7	166253		0.767211	0.115085
7	166264		0.292495	0.533882
7	166272		0.887478	0.0518422
7	166278		0.882427	0.0543214
7	166279		0.362021	0.441266
7	166301		0.0174849	1.75734
7	166313		0.224709	0.64838
7	166351		0.000186985	3.72819
7	166361		0.643238	0.191628
7	166390		0.529834	0.27586
7	166391		0.371608	0.429915
7	166424		0.949274	0.0226084
7	166437		0.868095	0.0614329
7	166438		0.0896456	1.04747
7	166441		0.712637	0.147132
7	166450		0.207166	0.683682
7	166459		0.749476	0.125242
7	166461		0.653146	0.184989
7	166488		0.00271457	2.5663
7	166490		0.304731	0.516084
7	166501		0.785617	0.104789
7	166502		0.0010595	2.9749
7	166518		0.0478052	1.32052
7	166530		0.65773	0.181952
7	166562		0.38047	0.41968
7	166563		0.292676	0.533613
7	166569		0.394771	0.403654
7	166616		0.0382591	1.41726
7	166627		0.221308	0.655003
7	166643		0.0366721	1.43566
7	166687		0.896235	0.047578
7	166693		0.767135	0.115128
7	166711		0.827134	0.0824243
7	166716		0.891678	0.0497917
7	166721		0.946528	0.0238664
7	166724		0.772517	0.112092
7	166741		0.760652	0.118814
7	166781		0.355779	0.44882
7	166794		0.838656	0.0764162
7	166801		0.935685	0.0288703
7	166807		0.523199	0.281333
7	166812		0.382527	0.417338
7	166817		0.22451	0.648764
7	166831		0.703176	0.152936
7	166847		0.202918	0.692679
7	166882		0.0524299	1.28042
7	166891		0.0698276	1.15597
7	166896		0.00724679	2.13985
7	166902		0.152586	0.816487
7	166918		0.683358	0.165352
7	166924		0.274246	0.56186
7	166930		0.857989	0.0665181
7	166944		0.928852	0.0320536
7	166952		0.513567	0.289403
7	166953		0.724002	0.14026
7	166977		0.915268	0.0384516
7	166984		0.904894	0.0434021
7	167001		0.0878748	1.05614
7	167007		0.925087	0.0338173
7	167013		0.654161	0.184315
7	167030		0.911375	0.0403028
7	167035		0.835822	0.0778864
7	167077		0.8362	0.0776898
7	167091		0.805008	0.0941999
7	167097		0.781201	0.107237
7	167104		0.170301	0.768784
7	167150		0.0597652	1.22355
7	167154		0.00787674	2.10365
7	167157		0.0783236	1.10611
7	167159		0.964047	0.0159017
7	167187		0.0702732	1.15321
7	167197		0.906614	0.0425776
7	167198		0.342957	0.464761
7	167203		0.315225	0.501379
7	167211		0.706403	0.150948
7	167223		0.80395	0.0947709
7	167255		0.000709119	3.14928
7	167276		0.839782	0.0758336
7	167280		0.846127	0.0725646
7	167288		0.821612	0.0853334
7	167304		0.780614	0.107564
7	167314		0.664942	0.177216
7	167324		0.151144	0.820608
7	167329		0.306896	0.513009
7	167343		0.705735	0.151358
7	167345		0.139911	0.854148
7	167347		0.893147	0.049077
7	167364		0.934201	0.0295596
7	167375		0.81653	0.0880281
7	167389		0.0687146	1.16295
7	167396		0.93529	0.0290535
7	167402		0.492593	0.307512
7	167410		0.00912362	2.03983
7	167418		0.642501	0.192126
7	167426		0.398507	0.399564
7	167436		0.181812	0.740377
7	167459		0.812613	0.0901164
7	167463		0.000492185	3.30787
7	167482		0.646958	0.189124
7	167489		0.0695078	1.15797
7	167502		0.75541	0.121817
7	167513		0.690816	0.160638
7	167515		0.758709	0.119925
7	167519		0.172971	0.762026
7	167553		0.733151	0.134806
7	167571		0.172972	0.762024
7	167572		0.870697	0.0601329
7	167577		0.852469	0.0693212
7	167587		0.641623	0.19272
7	167592		0.953801	0.020542
7	167611		0.974102	0.0113954
7	167617		0.0151944	1.81832
7	167623		0.14006	0.853686
7	167635		0.455059	0.341932
7	167731		0.102765	0.988156
7	167739		0.171517	0.765692
7	167785		0.889808	0.0507036
7	167997		0.504346	0.297271
7	168072		0.000624781	3.20427
7	168075		1.73007e-05	4.76194
7	168086		0.00920237	2.0361
7	168131		1.22454e-06	5.91203
7	168152		0.947894	0.0232402
7	168465		0.065874	1.18129
7	168478		0.057838	1.23779
7	168486		0.56227	0.250055
7	168492		0.964915	0.0155111
7	168494		0.515911	0.287425
7	168512		0.836114	0.0777343
7	168526		0.422762	0.373904
7	168592		0.0591004	1.22841
7	168696		0.00780964	2.10737
7	168727		3.62259e-06	5.44098
7	168780		0.0187188	1.72772
7	168852		0.0273857	1.56248
7	168853		0.120961	0.917354
7	168878		0.0689858	1.16124
7	168879		0.0219416	1.65873
7	168894		0.0165819	1.78037
7	168899		0.0146071	1.83544
7	168945		0.123534	0.908213
7	168952		0.33059	0.48071
7	168973		0.883978	0.0535583
7	169110		0.264892	0.576931
7	169156		0.930793	0.0311467
7	169178		0.160471	0.794603
7	169196		8.00732e-05	4.09651
7	169201		0.00196785	2.70601
7	169224		0.120715	0.918238
7	169366		0.000346167	3.46071
7	169417		0.487207	0.312286
7	169485		0.264459	0.577641
7	169486		0.485602	0.31372
7	169489		0.529408	0.276209
7	169541		0.676646	0.169639
7	169642		0.70945	0.149078
7	169664		0.44895	0.347802
7	169683		0.950377	0.0221042
7	169688		0.90149	0.0450393
7	169692		0.0932377	1.03041
7	169712		0.812899	0.0899637
7	169713		0.435604	0.360908
7	169719		0.600244	0.221673
7	169719		0.57525	0.240143
7	169727		0.836559	0.0775035
7	169739		0.109729	0.959677
7	169741		0.78537	0.104926
7	169758		0.706054	0.151162
7	169772		0.946474	0.0238913
7	169797		0.687403	0.162788
7	169817		0.0170942	1.76715
7	169831		0.511238	0.291377
7	169844		0.717985	0.143884
7	169851		0.453789	0.343146
7	169857		0.671938	0.172671
7	169877		0.694437	0.158367
7	169879		0.674849	0.170793
7	169913		0.814714	0.0889946
7	169919		0.708842	0.149451
7	169932		0.313406	0.503893
7	169936		0.951115	0.0217671
7	169946		0.187326	0.727403
7	169991		0.906554	0.0426065
7	170014		0.280931	0.5514
7	170024		0.612374	0.212983
7	170031		0.746245	0.127118
7	170042		0.835787	0.0779043
7	170050		0.916227	0.0379969
7	170058		0.865976	0.062494
7	170082		0.943628	0.0251994
7	170084		0.902727	0.0444438
7	170086		0.797018	0.098532
7	170103		0.586423	0.231789
7	170109		0.909302	0.0412918
7	170110		0.0296133	1.52851
7	170118		0.0308954	1.51011
7	170129		0.2247	0.648397
7	170150		0.683862	0.165031
7	170181		0.908203	0.0418171
7	170197		0.976783	0.010202
7	170208		0.332337	0.478421
7	170217		0.229859	0.638538
7	170253		0.637468	0.195541
7	170256		0.85854	0.0662395
7	170265		0.779293	0.108299
7	170268		0.0189201	1.72308
7	170273		0.272866	0.56405
7	170279		0.945429	0.0243712
7	170286		0.0453849	1.34309
7	170335		0.047667	1.32178
7	170714		0.790162	0.102284
7	170751		0.426516	0.370065
7	170805		0.626088	0.203364
7	170807		0.0324555	1.48871
7	170838		0.0766436	1.11552
7	170849		0.927303	0.0327786
7	170867		0.7172	0.14436
7	170876		0.241566	0.616964
7	170891		0.870252	0.0603552
7	170922		0.683355	0.165353
7	171134		0.197315	0.70484
7	171154		0.480161	0.318613
7	171174		0.939051	0.0273107
7	171186		0.917715	0.0372923
7	171191		0.737401	0.132297
7	171192		0.561014	0.251026
7	171208		0.68278	0.165719
7	171221		0.0557916	1.25343
7	171310		0.057879	1.23748
7	171356		0.0988018	1.00524
7	171365		0.218006	0.661532
7	171366		0.755588	0.121715
7	171367		0.754559	0.122307
7	171408		0.030741	1.51228
7	171412		0.562	0.250264
7	171466		0.0832796	1.07946
7	171665		0.0123755	1.90744
7	171666		0.591897	0.227754
7	171672		0.449027	0.347728
7	171673		0.438155	0.358372
7	171679		0.0842205	1.07458
7	171692		0.945878	0.024165
7	171712		0.303076	0.518448
7	171720		0.293965	0.531704
7	171723		0.0523672	1.28094
7	171737		0.319324	0.495768
7	171744		0.232797	0.633023
7	171752		0.0737585	1.13219
7	171766		0.164829	0.782966
7	171798		0.0783645	1.10588
7	171803		0.118168	0.927499
7	171860		0.000271576	3.56611
7	171920		3.80601e-05	4.41953
7	172213		0.455465	0.341545
7	172218		0.150461	0.822577
7	172219		0.531447	0.27454
7	172236		0.0546849	1.26213
7	172264		0.4191	0.377682
7	172339		0.391884	0.406843
7	172362		0.240449	0.618977
7	172393		0.715575	0.145345
7	172394		0.989035	0.00478848
7	172440		0.00239438	2.62081
7	172451		0.65383	0.184535
7	172472		0.00273688	2.56274
7	172525		0.0299665	1.52336
7	172554		0.02401	1.61961
7	172563		0.534467	0.272079
7	172595		0.0198918	1.70133
7	172600		0.993445	0.0028563
7	172629		0.621785	0.206359
7	172639		0.16972	0.770268
7	172674		0.0131868	1.87986
7	172709		0.0140791	1.85142
7	172730		0.852656	0.069226
7	172733		0.21903	0.659496
7	172761		0.971029	0.012768
7	172768		0.649506	0.187417
7	172776		0.157465	0.802817
7	172781		0.206813	0.684421
7	172819		0.856041	0.0675053
7	172833		0.253416	0.596166
7	172837		0.21867	0.660211
7	172865		0.0127295	1.89519
7	172880		0.543342	0.264927
7	172901		0.976103	0.0105043
7	172921		0.622668	0.205743
7	172927		0.360976	0.442522
7	172928		0.464374	0.333132
7	172932		0.289122	0.538918
7	172943		0.649214	0.187612
7	172956		0.871228	0.059868
7	172960		0.467831	0.329911
7	172969		0.15545	0.80841
7	172979		0.178647	0.748003
7	172981		0.475749	0.322622
7	172985		0.463827	0.333644
7	172992		0.433553	0.362958
7	172996		0.872618	0.0591758
7	173048		0.9169	0.0376783
7	173055		0.512467	0.290334
7	173069		0.447398	0.349306
7	173083		0.233805	0.631146
7	173104		0.248132	0.605316
7	173144		0.665716	0.176711
7	173148		0.849876	0.0706443
7	173186		0.170196	0.76905
7	173187		0.531212	0.274732
7	173199		0.701549	0.153942
7	173210		0.486018	0.313348
7	173247		0.115734	0.93654
7	173260		0.640747	0.193313
7	173285		0.297792	0.526087
7	173317		0.546899	0.262093
7	173327		0.103143	0.986562
7	173330		0.951549	0.021569
7	173374		0.909025	0.0414242
7	173382		0.948228	0.0230874
7	173399		0.852362	0.0693758
7	173416		0.876676	0.057161
7	173707		0.839383	0.0760398
7	173713		0.111765	0.951696
7	173794		0.425441	0.371161
7	173915		0.206387	0.685319
7	173928		0.0490242	1.30959
7	174668		0.900122	0.0456987
7	174672		0.806164	0.0935768
7	174678		0.728214	0.137741
7	174727		0.30721	0.512565
7	174728		0.674977	0.170711
7	174749		0.668226	0.175077
7	174765		0.785547	0.104828
7	174770		0.784479	0.105419
7	174778		0.00145131	2.83824
7	174782		0.00138047	2.85997
7	174789		0.735012	0.133706
7	174808		0.139502	0.855421
7	174815		0.588679	0.230121
7	174839		0.00170909	2.76723
7	174849		0.000218396	3.66076
7	174855		0.949183	0.0226502
7	174878		0.683033	0.165558
7	174886		0.70656	0.150851
7	174894		0.91727	0.0375027
7	174905		0.0145951	1.83579
7	174911		0.956003	0.0195405
7	174914		0.93037	0.0313443
7	174936		0.412245	0.384845
7	174938		0.515468	0.287799
7	174965		0.286012	0.543616
7	174980		0.00739873	2.13084
7	174998		5.941e-05	4.22614
7	175006		0.76692	0.11525
7	175012		0.959679	0.0178741
7	175041		7.51798e-05	4.1239
7	175051		0.660724	0.17998
7	175074		0.936473	0.0285049
7	175079		0.932344	0.0304239
7	175081		0.884497	0.0533034
7	175098		0.00584996	2.23285
7	175120		0.00299759	2.52323
7	175121		0.00299759	2.52323
7	175131		0.989186	0.00472192
7	175134		0.143237	0.843944
7	175142		0.648883	0.187834
7	175143		0.637067	0.195815
7	175145		0.587668	0.230868
7	175169		0.428036	0.368519
7	175175		0.0333018	1.47753
7	175213		0.00311176	2.50699
7	175242		0.645835	0.189879
7	175265		0.0188365	1.725
7	175302		0.969787	0.0133238
7	175304		0.646404	0.189496
7	175308		0.52639	0.278692
7	175309		0.98002	0.00876525
7	175340		0.336739	0.472706
7	175374		0.0525817	1.27917
7	175392		0.413085	0.383961
7	175423		0.867273	0.0618442
7	175470		0.769939	0.113544
7	175489		0.916411	0.0379099
7	175491		0.232125	0.634278
7	175505		0.869629	0.0606659
7	175514		0.652791	0.185226
7	175529		0.305405	0.515124
7	175537		0.647521	0.188746
7	175540		0.197939	0.703468
7	175544		0.977443	0.00990869
7	175557		0.46491	0.332631
7	175566		0.225667	0.646533
7	175569		0.754188	0.122521
7	175571		0.756235	0.121343
7	175575		0.222102	0.653448
7	175577		0.135733	0.867315
7	175616		0.113078	0.946621
7	175631		0.910066	0.040927
7	175919		0.000717562	3.14414
7	176127		0.874394	0.0582927
7	176147		0.813755	0.0895064
7	176183		0.851064	0.0700378
7	176205		0.835091	0.0782661
7	176224		0.0736457	1.13285
7	176235		0.865853	0.0625556
7	176237		0.874605	0.0581878
7	176261		0.794091	0.100129
7	176263		0.829409	0.0812314
7	176317		0.0710964	1.14815
7	176339		0.803584	0.0949687
7	176342		0.815926	0.088349
7	176424		0.848652	0.0712705
7	176435		0.854094	0.0684942
7	176470		0.903926	0.0438671
7	176504		0.8304	0.0807127
7	176541		0.803008	0.0952801
7	176567		0.802481	0.0955652
7	176591		0.843853	0.0737333
7	176624		0.833605	0.0790398
7	176645		0.822435	0.0848982
7	176681		0.847659	0.0717791
7	176696		0.840765	0.0753254
7	176727		0.816589	0.0879966
7	176749		0.803188	0.0951826
7	176815		0.755953	0.121505
7	176843		0.787855	0.103553
7	176846		0.825665	0.0831959
7	176865		0.846042	0.0726079
7	176877		0.798236	0.0978686
7	176920		0.863067	0.0639553
7	177061		0.861967	0.0645091
7	177074		0.895396	0.0479849
7	177100		0.833605	0.0790398
7	177133		0.833605	0.0790398
7	177188		0.800678	0.0965423
7	177192		0.800678	0.0965423
7	177299		0.813748	0.0895102
7	177304		0.861967	0.0645091
7	177327		0.813748	0.0895102
7	177340		0.813748	0.0895102
7	177343		0.0683461	1.16529
7	177384		0.85559	0.0677341
7	177385		0.923192	0.0347078
7	177387		0.832594	0.0795666
7	177398		0.792572	0.100961
7	177421		0.871104	0.0599299
7	177834		0.0281663	1.55027
7	178407		0.0100807	1.99651
7	178613		5.63336e-07	6.24923
7	178630		0.0689164	1.16168
7	178643		0.16649	0.778611
7	178652		0.01582	1.80079
7	178653		0.000156052	3.80673
7	178658		0.000718311	3.14369
7	178702		0.987911	0.00528198
7	178714		0.978541	0.00942119
7	180597		0.373467	0.427748
7	180652		0.440638	0.355918
7	180719		0.322055	0.492069
7	180734		0.503563	0.297946
7	183124		0.473076	0.32507
7	183135		0.24195	0.616275
7	183466		0.910029	0.0409447
7	183487		0.849219	0.07098
7	183567		0.969533	0.0134372
7	183581		0.986726	0.00580334
7	183584		0.855865	0.0675949
7	183600		0.984478	0.00679419
7	183850		0.962128	0.016767
7	183901		0.868639	0.0611607
7	183908		0.0250901	1.6005
7	183936		0.856673	0.0671847
7	183940		0.349765	0.456224
7	183998		0.445301	0.351347
7	184237		0.799316	0.0972816
7	184269		0.826954	0.0825186
7	184301		0.914845	0.0386525
7	184302		0.918634	0.0368574
7	184318		0.944761	0.0246781
7	184319		0.944761	0.0246781
7	184330		0.199971	0.699034
7	185149		0.0129455	1.88788
7	187606		0.0312676	1.50491
7	187608		0.56928	0.244674
7	187739		0.710261	0.148582
7	189985		0.676133	0.169968
7	190798		0.983135	0.00738682
7	190808		0.302354	0.519485
7	191590		0.913348	0.0393638
7	193903		0.511135	0.291464
7	194714		1.58467e-05	4.80006
7	194715		0.797748	0.098134
7	194716		0.702226	0.153523
7	196094		0.000590752	3.22859
7	196395		0.706174	0.151089
7	196403		0.676328	0.169843
7	197590		0.0143617	1.8428
7	197592		0.0556756	1.25434
7	198217		0.040937	1.38788
7	198990		0.14103	0.850688
7	198994		0.259316	0.58617
7	198997		0.168132	0.77435
7	198998		0.800375	0.0967062
7	199771		0.892223	0.0495265
7	199775		0.802069	0.0957882
7	199805		0.306257	0.513914
7	199909		0.0153122	1.81496
7	199938		0.119532	0.922516
7	200097		0.602409	0.220109
7	200733		0.405944	0.391534
7	200738		0.330772	0.480471
7	200741		0.177287	0.751323
7	201565		0.960273	0.0176055
7	201845		0.634619	0.197487
7	202110		0.0365558	1.43704
7	202124		0.611589	0.21354
7	203033		0.206453	0.685178
7	205996		0.178463	0.748451
7	207691		0.887254	0.0519519
7	207726		0.630886	0.200049
7	207727		0.787073	0.103985
7	208401		0.538673	0.268675
7	208479		0.617593	0.209298
7	208493		0.678681	0.168334
7	208573		0.521009	0.283155
7	208594		0.225221	0.647391
7	208654		0.848919	0.0711336
7	208741		0.249669	0.602636
7	208772		0.0242585	1.61514
7	208874		0.986414	0.00594062
7	208897		0.362444	0.440759
7	208949		0.024699	1.60732
7	208959		0.607785	0.21625
7	209150		0.659239	0.180957
7	209186		0.876549	0.0572239
7	209254		0.516519	0.286914
7	209320		0.433002	0.36351
7	209324		0.49039	0.309459
7	209340		0.351092	0.454579
7	209341		0.464716	0.332812
7	209412		0.690345	0.160934
7	209630		0.643181	0.191667
7	209715		0.642211	0.192323
7	209915		0.511374	0.291261
7	209945		0.544349	0.264122
7	210086		0.652806	0.185216
7	210120		0.482912	0.316132
7	210127		0.493898	0.306362
7	210155		0.990662	0.00407431
7	210178		0.696874	0.156846
7	210200		0.762319	0.117863
7	210275		0.855458	0.0678013
7	210297		0.500362	0.300716
7	210368		0.251968	0.598654
7	210391		0.565845	0.247302
7	210419		0.236258	0.626614
7	210429		0.47934	0.319356
7	210469		0.985338	0.00641464
7	210519		0.331472	0.479554
7	210701		0.218959	0.659637
7	210753		0.545923	0.262869
7	210822		0.289918	0.537724
7	210830		0.213547	0.670506
7	210894		0.606366	0.217265
7	210925		0.00464375	2.33313
7	211062		0.0069635	2.15717
7	211125		0.615723	0.210615
7	211178		0.0132807	1.87678
7	211182		0.8317	0.0800334
7	211207		0.038386	1.41583
7	211233		0.0334629	1.47544
7	211235		0.0334629	1.47544
7	212175		0.160945	0.793321
7	212176		0.161802	0.791017
7	212186		0.561162	0.250912
7	212199		0.634993	0.197231
7	213127		0.248167	0.605256
7	213195		0.0347048	1.45961
7	213787		0.193902	0.712418
7	213992		0.841869	0.0747554
7	213993		0.791923	0.101317
7	221125		0.761948	0.118075
7	221288		0.77309	0.11177
7	221328		0.986536	0.00588697
7	221459		0.25623	0.59137
7	221477		0.887458	0.0518522
7	221638		0.961231	0.0171723
7	221776		0.00391233	2.40756
7	221824		0.636033	0.19652
7	222360		0.175625	0.755414
7	222507		0.0117421	1.93025
7	222874		0.7982	0.097888
7	222953		0.109069	0.962299
7	225830		0.698041	0.156119
7	227777		0.870684	0.0601395
7	230553		0.740811	0.130293
7	230557		0.869251	0.0608547
7	230563		0.892818	0.049237
7	230605		0.928262	0.0323295
7	230610		0.971224	0.0126808
7	230616		0.0211563	1.67456
7	230617		0.981078	0.00829628
7	230624		0.00504317	2.2973
7	230657		0.398352	0.399733
7	230720		0.0774392	1.11104
7	230744		0.509939	0.292482
7	230898		0.193062	0.714304
7	230927		0.255043	0.593387
7	230953		0.991195	0.00384098
7	230961		0.610426	0.214367
7	230973		0.146496	0.834175
7	231016		0.656227	0.182946
7	231029		0.264153	0.578144
7	231045		0.283733	0.54709
7	231098		0.262582	0.580736
7	231149		0.98423	0.00690361
7	231194		0.674968	0.170717
7	231201		0.691486	0.160217
7	231260		0.948394	0.0230111
7	231294		0.825532	0.0832663
7	231327		0.344992	0.462191
7	231355		0.80776	0.0927179
7	231359		0.0974124	1.01139
7	231398		0.974618	0.0111655
7	231418		0.829917	0.0809655
7	231441		0.890186	0.0505193
7	231446		0.932563	0.0303219
7	231455		0.37459	0.426444
7	231470		0.929751	0.0316336
7	231475		0.923618	0.0345078
7	231592		0.956232	0.0194368
7	231634		0.487831	0.311731
7	231640		0.966403	0.0148416
7	231774		0.993331	0.00290584
7	231776		0.895378	0.0479936
7	231800		0.796656	0.0987294
7	231809		0.044316	1.35344
7	231826		0.952015	0.0213562
7	231925		0.976243	0.010442
7	231963		0.751045	0.124334
7	231994		0.719181	0.143162
7	232042		0.713812	0.146416
7	232130		0.736647	0.132741
7	232161		0.788504	0.103196
7	232198		0.429594	0.366942
7	232226		0.960108	0.0176799
7	232276		0.722364	0.141244
7	232309		0.00440025	2.35652
7	232323		0.641414	0.192861
7	232335		0.196099	0.707525
7	232345		0.057788	1.23816
7	232349		0.176555	0.753119
7	232356		0.193602	0.71309
7	232440		0.539341	0.268137
7	232459		0.158676	0.799489
7	232465		0.00364663	2.43811
7	232824		0.01376	1.86138
7	232826		0.0135803	1.86709
7	233199		0.795614	0.0992975
7	233219		0.870529	0.0602166
7	233345		0.0354726	1.45011
7	233552		0.00818565	2.08695
7	233638		0.0720828	1.14217
7	234252		0.638349	0.194942
7	234817		0.127744	0.893659
7	234847		0.499878	0.301136
7	234853		0.403173	0.394509
7	234878		0.470241	0.327679
7	234885		0.616248	0.210245
7	234897		0.522189	0.282172
7	235960		0.0681414	1.16659
7	236284		0.0306587	1.51345
7	236642		0.210373	0.67701
7	248324		0.720892	0.14213
7	248331		0.706105	0.151131
7	250419		0.906128	0.0428103
7	250479		0.941798	0.0260423
7	250503		0.684676	0.164515
7	250512		0.615611	0.210693
7	250513		0.984941	0.00658965
7	250514		0.388502	0.410606
7	250541		0.863538	0.0637185
7	254834		0.0134128	1.87248
7	254864		0.574348	0.240825
7	254882		0.852498	0.0693067
7	254888		0.08934	1.04895
7	254898		0.374071	0.427046
7	254905		0.97316	0.0118155
7	254906		0.992247	0.0033803
7	254908		0.460674	0.336606
7	254909		0.841968	0.0747044
7	254911		0.442463	0.354123
7	254942		0.480579	0.318235
7	254971		0.947214	0.0235519
7	254978		0.851961	0.0695804
7	254991		0.887787	0.051691
7	254993		0.716139	0.145003
7	254996		0.887457	0.0518527
7	254999		0.915971	0.0381184
7	255036		0.893002	0.0491478
7	255044		0.896585	0.0474087
7	255057		0.793281	0.100573
7	255067		0.857562	0.0667345
7	255081		0.822705	0.084756
7	255088		0.833065	0.0793213
7	255128		0.217436	0.662669
7	255132		0.695865	0.157475
7	255162		0.515602	0.287685
7	255167		0.870576	0.0601933
7	255179		0.492908	0.307234
7	255225		0.920601	0.0359287
7	255226		0.0626364	1.20317
7	255233		0.064205	1.19243
7	255234		0.0669361	1.17434
7	255270		0.799865	0.0969834
7	255284		0.805189	0.094102
7	255286		0.819806	0.0862891
7	255297		0.920556	0.0359496
7	255303		0.802271	0.0956789
7	255323		0.997511	0.00108229
7	255328		0.790639	0.102022
7	255332		0.597084	0.223964
7	255349		0.466524	0.331126
7	255367		0.149118	0.82647
7	255369		0.778489	0.108748
7	255370		0.275527	0.559836
7	255372		0.536573	0.270371
7	255418		0.950366	0.0221091
7	255446		0.960234	0.0176227
7	255464		0.950364	0.0221098
7	255476		0.4391	0.357437
7	255487		0.800062	0.0968764
7	255497		0.828964	0.0814641
7	255574		0.961879	0.0168797
7	255580		0.118507	0.926257
7	255589		0.877652	0.0566777
7	255600		0.469844	0.328047
7	255620		0.946506	0.0238764
7	255651		0.73234	0.135287
7	255671		0.978465	0.0094547
7	260860		0.86794	0.0615104
7	260870		0.972811	0.0119714
7	260880		0.508187	0.293977
7	260914		0.763438	0.117226
7	260928		0.598832	0.222695
7	260935		0.967553	0.0143254
7	260941		0.918409	0.0369639
7	260943		0.725951	0.139093
7	260947		0.699261	0.155361
7	260954		0.975002	0.0109945
7	261253		0.376548	0.42418
7	261262		0.79222	0.101154
7	261310		0.181948	0.740052
7	261312		0.773361	0.111617
7	261313		0.986398	0.00594769
7	261426		0.417711	0.379124
7	261470		0.547912	0.261289
7	261608		0.941995	0.0259516
7	261609		0.959208	0.0180873
7	261619		0.874048	0.0584647
7	261629		0.86221	0.0643871
7	261633		0.0512213	1.29055
7	261638		0.24341	0.613661
7	261670		0.445437	0.351214
7	261694		0.978413	0.00947766
7	267487		0.0119968	1.92094
7	268469		0.157496	0.802729
7	270297		0.295161	0.529942
7	270318		0.895782	0.0477976
7	272394		0.136838	0.863792
7	272523		0.68015	0.167395
7	272773		0.96571	0.0151533
7	272892		0.300002	0.522876
7	273956		0.101929	0.991702
7	274290		0.350361	0.455485
7	274292		0.793053	0.100698
7	274293		0.76126	0.118467
7	274294		0.81522	0.0887254
7	274295		0.804045	0.0947195
7	274560		0.709792	0.148869
7	275350		0.722552	0.141131
7	275354		0.771641	0.112584
7	275591		0.192805	0.714882
7	276398		0.0138283	1.85923
7	278515		0.810471	0.0912623
7	278517		0.0911126	1.04042
7	278579		0.0747412	1.12644
7	278903		0.165124	0.782191
7	278991		0.59376	0.226389
7	279160		0.167093	0.777042
7	279275		0.159625	0.7969
7	279406		0.0929254	1.03187
7	279414		0.203315	0.69183
7	279437		0.163705	0.785939
7	279511		0.174288	0.758731
7	279658		0.157318	0.803223
7	280072		0.159625	0.7969
7	280097		0.168211	0.774147
7	280186		0.126542	0.897764
7	280226		0.00049376	3.30648
7	280297		0.15788	0.801672
7	280411		0.159625	0.7969
7	280443		0.166353	0.77897
7	280515		0.095831	1.01849
7	280571		0.159625	0.7969
7	280571		0.919344	0.036522
7	280603		0.168833	0.772544
7	280689		0.157345	0.803148
7	280691		0.00287969	2.54065
[truncated: 869,911+ more rows]
