# Supplementary material for: Introgression of clubroot resistant gene into Brassica oleracea L. from Brassica rapa based on homoeologous exchange
Source: Hortic Res. 2022 Aug 30;9:uhac195. doi: 10.1093/hr/uhac195 (PMC10167419; doi:10.1093/hr/uhac195)
Supplement: Web_Material_uhac195 [file web_material_uhac195.zip › Supplementary Table 6.xlsx]

## Sheet: Sheet1
Table S6 B. rapa-derived fragments in BC2 individual obtained from distant hybridization.
Contig	Starting position(reference)	End position(reference)	Starting position(query)	End position(query)	Length(reference)	Length(query)	Identity(%)	Chromosome
NODE_68593_length_1401_cov_2.826284	70322	71722	1401	1	1401	1401	99.93	A01
NODE_86850_length_1026_cov_4.353003	91338	92363	1026	1	1026	1026	99.71	A01
NODE_54914_length_1879_cov_411.968368	131781	132998	1384	166	1218	1219	99.75	A01
NODE_76994_length_1204_cov_2.855368	144944	145972	1	1029	1029	1029	99.81	A01
NODE_88521_length_1002_cov_3.140541	165404	166404	1	1002	1001	1002	99.7	A01
NODE_49385_length_2154_cov_3.610014	211237	213391	1	2154	2155	2154	99.91	A01
NODE_71092_length_1337_cov_3.126984	236594	237930	1337	1	1337	1337	99.78	A01
NODE_60289_length_1666_cov_2.816866	263142	264807	1666	1	1666	1666	99.94	A01
NODE_81647_length_1113_cov_3.259653	267089	268201	1	1113	1113	1113	100	A01
NODE_82520_length_1097_cov_2.502941	359489	360585	1097	1	1097	1097	99.82	A01
NODE_72499_length_1303_cov_2.051387	386212	387514	1	1303	1303	1303	99.92	A01
NODE_58152_length_1748_cov_3.731299	393729	395480	1	1748	1752	1748	99.71	A01
NODE_52794_length_1978_cov_4.236191	401549	403527	1	1978	1979	1978	99.8	A01
NODE_70476_length_1351_cov_11.065149	406598	407873	1	1276	1276	1276	100	A01
NODE_83040_length_1088_cov_3.366963	416437	417524	1	1088	1088	1088	99.91	A01
NODE_48617_length_2196_cov_3.101935	507468	509663	1	2196	2196	2196	99.95	A01
NODE_38513_length_2905_cov_3.355375	535275	538179	1	2905	2905	2905	99.86	A01
NODE_75146_length_1244_cov_2.267352	538507	539750	1244	1	1244	1244	99.92	A01
NODE_55191_length_1867_cov_4.322346	542107	543973	1	1867	1867	1867	99.84	A01
NODE_63284_length_1558_cov_3.806212	548575	550132	1	1558	1558	1558	99.94	A01
NODE_70980_length_1339_cov_8.686212	554900	556239	1339	1	1340	1339	99.7	A01
NODE_69549_length_1375_cov_2.891371	558305	559679	1375	1	1375	1375	100	A01
NODE_60906_length_1643_cov_3.666667	570677	572319	1	1643	1643	1643	100	A01
NODE_45851_length_2361_cov_4.113398	583957	586317	2361	1	2361	2361	99.87	A01
NODE_52225_length_2008_cov_2.552046	589730	591737	1	2008	2008	2008	99.85	A01
NODE_45150_length_2408_cov_3.219648	602608	605015	1	2408	2408	2408	99.71	A01
NODE_73863_length_1271_cov_3.653266	616633	617903	1271	1	1271	1271	99.84	A01
NODE_78473_length_1173_cov_3.339416	629026	630198	1173	1	1173	1173	99.91	A01
NODE_73363_length_1282_cov_3.153527	726216	727497	1282	1	1282	1282	99.84	A01
NODE_60288_length_1666_cov_2.934550	732825	734490	1	1666	1666	1666	100	A01
NODE_61273_length_1629_cov_3.853093	741472	743044	1	1573	1573	1573	100	A01
NODE_58285_length_1743_cov_3.408163	747909	749651	1743	1	1743	1743	99.89	A01
NODE_60164_length_1671_cov_3.889586	753850	755520	1	1671	1671	1671	100	A01
NODE_88652_length_1000_cov_3.360780	811668	812667	1000	1	1000	1000	99.7	A01
NODE_79004_length_1163_cov_2.703499	812682	813815	30	1163	1134	1134	99.74	A01
NODE_57943_length_1757_cov_3.222619	833323	835079	1757	1	1757	1757	99.94	A01
NODE_35025_length_3228_cov_5.640749	839452	842679	3228	1	3228	3228	99.63	A01
NODE_79516_length_1153_cov_2.736989	863014	864088	1075	1	1075	1075	99.53	A01
NODE_49468_length_2150_cov_2.660878	870881	873030	1	2150	2150	2150	99.95	A01
NODE_59155_length_1709_cov_3.212010	875545	877253	1709	1	1709	1709	99.94	A01
NODE_87817_length_1012_cov_3.003209	878699	879712	1012	1	1014	1012	99.7	A01
NODE_84132_length_1069_cov_4.478831	996526	997594	1069	1	1069	1069	100	A01
NODE_67255_length_1438_cov_3.284350	1000741	1002178	1	1438	1438	1438	99.86	A01
NODE_74808_length_1251_cov_3.726576	1027041	1028291	1251	1	1251	1251	99.92	A01
NODE_88412_length_1003_cov_5.037797	1028299	1029301	1003	1	1003	1003	100	A01
NODE_66518_length_1459_cov_3.275687	1036049	1037507	1	1459	1459	1459	99.79	A01
NODE_52019_length_2018_cov_3.314271	1051893	1053909	1	2018	2017	2018	99.9	A01
NODE_70587_length_1349_cov_3.272013	1155667	1157014	1	1349	1348	1349	99.7	A01
NODE_67074_length_1443_cov_3.506589	1211977	1213418	1	1443	1442	1443	99.72	A01
NODE_57411_length_1778_cov_3.796002	1219246	1221023	1	1778	1778	1778	100	A01
NODE_74231_length_1263_cov_2.836425	1340725	1341987	1263	1	1263	1263	99.84	A01
NODE_81320_length_1119_cov_4.692898	1346322	1347440	1119	1	1119	1119	99.73	A01
NODE_54769_length_1886_cov_3.194583	1432998	1434866	18	1886	1869	1869	99.89	A01
NODE_80390_length_1137_cov_4.391509	1454361	1455497	1	1137	1137	1137	99.82	A01
NODE_48579_length_2197_cov_6.975000	1493569	1495766	1	2197	2198	2197	99.82	A01
NODE_70591_length_1349_cov_3.069969	1619182	1620530	1	1349	1349	1349	99.85	A01
NODE_56962_length_1795_cov_5.529686	1626473	1627809	1336	1	1337	1336	99.7	A01
NODE_67145_length_1441_cov_3.500733	1636469	1637909	1441	1	1441	1441	99.93	A01
NODE_86509_length_1032_cov_2.522513	1648951	1649982	1	1032	1032	1032	99.81	A01
NODE_53888_length_1928_cov_2.980551	1655657	1657584	1928	1	1928	1928	99.95	A01
NODE_58025_length_1753_cov_4.159308	1667082	1668443	1362	1	1362	1362	99.63	A01
NODE_80192_length_1141_cov_3.145677	1694481	1695621	1	1141	1141	1141	100	A01
NODE_75573_length_1234_cov_2.972342	1839453	1840609	1	1157	1157	1157	99.74	A01
NODE_80546_length_1134_cov_4.997162	1893918	1895051	1134	1	1134	1134	99.82	A01
NODE_88279_length_1005_cov_4.167026	1948501	1949505	1	1005	1005	1005	100	A01
NODE_80195_length_1141_cov_3.042293	2001392	2002532	1141	1	1141	1141	99.74	A01
NODE_69783_length_1369_cov_3.691950	2041338	2042706	1369	1	1369	1369	100	A01
NODE_88594_length_1001_cov_2.955628	2056287	2057286	1	1001	1000	1001	99.8	A01
NODE_41472_length_2664_cov_5.112872	2088790	2091379	2590	1	2590	2590	99.65	A01
NODE_86944_length_1025_cov_2.470464	2209231	2210255	1025	1	1025	1025	99.9	A01
NODE_48052_length_2227_cov_2.621395	2210696	2212922	2227	1	2227	2227	100	A01
NODE_84917_length_1057_cov_3.318367	2220474	2221530	1057	1	1057	1057	99.81	A01
NODE_75861_length_1227_cov_4.335652	2231004	2232227	1227	1	1224	1227	99.51	A01
NODE_84220_length_1068_cov_2.179617	2241908	2242975	1	1068	1068	1068	99.91	A01
NODE_79790_length_1148_cov_4.012138	2267625	2268772	1	1148	1148	1148	99.91	A01
NODE_64886_length_1507_cov_3.786713	2270315	2271758	1444	1	1444	1444	99.86	A01
NODE_76891_length_1206_cov_3.079717	2283042	2284248	1	1206	1207	1206	99.83	A01
NODE_83711_length_1076_cov_3.230230	2390014	2391089	1	1076	1076	1076	100	A01
NODE_84784_length_1059_cov_4.003055	2423915	2424973	1	1059	1059	1059	99.91	A01
NODE_85609_length_1046_cov_3.752322	2426083	2427128	1046	1	1046	1046	100	A01
NODE_22791_length_4836_cov_4.870981	2428572	2429998	1427	1	1427	1427	99.93	A01
NODE_64229_length_1528_cov_3.458994	2452430	2453957	1528	1	1528	1528	99.93	A01
NODE_26985_length_4187_cov_5.915815	2476192	2477574	1	1383	1383	1383	99.93	A01
NODE_42200_length_2611_cov_4.440016	2478226	2480836	2611	1	2611	2611	99.96	A01
NODE_74439_length_1258_cov_3.377646	2564640	2565897	1258	1	1258	1258	99.68	A01
NODE_25367_length_4426_cov_3.547712	2594694	2599125	4426	1	4432	4426	99.64	A01
NODE_82056_length_1106_cov_2.371234	2665676	2666781	1	1106	1106	1106	99.91	A01
NODE_57307_length_1782_cov_2.638710	2764028	2765809	1782	1	1782	1782	99.94	A01
NODE_36847_length_3055_cov_2.653794	2794808	2797863	3055	1	3056	3055	99.71	A01
NODE_71770_length_1320_cov_3.075623	2818728	2820043	1320	1	1316	1320	99.55	A01
NODE_58880_length_1720_cov_3.445526	2821331	2823049	1720	1	1719	1720	99.94	A01
NODE_62701_length_1578_cov_3.358428	2880217	2881794	1	1578	1578	1578	99.87	A01
NODE_83165_length_1086_cov_3.253717	2883022	2884107	1	1086	1086	1086	99.91	A01
NODE_65135_length_1500_cov_3.092762	2913794	2915293	1	1500	1500	1500	100	A01
NODE_19648_length_5430_cov_4.977583	2944440	2949048	1	4610	4609	4610	99.61	A01
NODE_67725_length_1424_cov_3.081663	2973109	2974532	1424	1	1424	1424	100	A01
NODE_74638_length_1254_cov_3.622770	2979648	2980901	1254	1	1254	1254	100	A01
NODE_75782_length_1229_cov_3.523438	3017207	3018407	1201	1	1201	1201	99.92	A01
NODE_66962_length_1446_cov_3.140979	3019971	3021416	1	1446	1446	1446	100	A01
NODE_35318_length_3201_cov_5.445262	3040822	3042076	1255	1	1255	1255	99.6	A01
NODE_81285_length_1120_cov_3.315436	3050303	3051422	1	1120	1120	1120	99.73	A01
NODE_72606_length_1300_cov_3.632052	3059171	3060470	1	1300	1300	1300	99.85	A01
NODE_7363_length_9851_cov_6.003888	3120664	3121773	4568	5677	1110	1110	99.73	A01
NODE_87433_length_1018_cov_2.172157	3158424	3159441	1	1018	1018	1018	99.71	A01
NODE_85183_length_1053_cov_2.669057	3171858	3172910	1	1053	1053	1053	99.91	A01
NODE_85765_length_1044_cov_2.184074	3176491	3177534	1044	1	1044	1044	99.81	A01
NODE_62298_length_1592_cov_3.732013	3198889	3200480	1592	1	1592	1592	99.81	A01
NODE_76459_length_1214_cov_4.773087	3237581	3238794	1214	1	1214	1214	100	A01
NODE_47301_length_2270_cov_5.498404	3252890	3255158	2270	1	2269	2270	99.56	A01
NODE_79091_length_1161_cov_3.671587	3281658	3282818	1	1161	1161	1161	99.91	A01
NODE_79934_length_1146_cov_1.811038	3313510	3314654	1146	1	1145	1146	99.74	A01
NODE_59190_length_1708_cov_3.043532	3330335	3332042	1	1708	1708	1708	99.94	A01
NODE_85227_length_1052_cov_3.970256	3348470	3349521	1052	1	1052	1052	99.53	A01
NODE_62095_length_1599_cov_3.635348	3350675	3352272	1599	1	1598	1599	99.94	A01
NODE_63007_length_1568_cov_2.833669	3370164	3371731	1568	1	1568	1568	99.94	A01
NODE_85764_length_1044_cov_2.193382	3376125	3377168	1	1044	1044	1044	99.9	A01
NODE_41585_length_2657_cov_2.439922	3387990	3389963	685	2657	1974	1973	99.85	A01
NODE_29067_length_3914_cov_4.789940	3409416	3410519	3914	2811	1104	1104	99.91	A01
NODE_45473_length_2385_cov_3.465771	3454497	3456881	1	2385	2385	2385	99.92	A01
NODE_75787_length_1229_cov_3.217882	3456802	3458030	1	1229	1229	1229	100	A01
NODE_60727_length_1650_cov_3.970757	3460148	3461797	1	1650	1650	1650	99.82	A01
NODE_79411_length_1155_cov_3.063080	3472530	3473684	1	1155	1155	1155	99.83	A01
NODE_51754_length_2030_cov_2.505888	3539912	3541383	108	1579	1472	1472	100	A01
NODE_76934_length_1205_cov_2.925532	3541382	3542540	1158	1	1159	1158	99.91	A01
NODE_81751_length_1111_cov_4.495164	3571867	3572973	1	1111	1107	1111	99.64	A01
NODE_69953_length_1365_cov_3.066770	3585449	3586720	1272	1	1272	1272	99.84	A01
NODE_55639_length_1848_cov_3.225861	3589167	3591014	1	1847	1848	1847	99.89	A01
NODE_67621_length_1427_cov_3.415556	3597364	3598548	246	1427	1185	1182	99.58	A01
NODE_76980_length_1204_cov_3.472050	3604358	3605561	1	1204	1204	1204	100	A01
NODE_86198_length_1037_cov_1.895833	3607182	3608218	1037	1	1037	1037	100	A01
NODE_70921_length_1341_cov_3.652690	3610746	3612086	1	1341	1341	1341	99.93	A01
NODE_56953_length_1796_cov_2.865620	3638631	3640426	1796	1	1796	1796	100	A01
NODE_81939_length_1108_cov_3.421920	3640414	3641521	1108	1	1108	1108	99.73	A01
NODE_39544_length_2817_cov_3.054380	3645250	3648066	2817	1	2817	2817	99.79	A01
NODE_84732_length_1060_cov_2.957274	3657914	3658973	1	1060	1060	1060	99.91	A01
NODE_67648_length_1426_cov_5.412898	3740367	3741792	1426	1	1426	1426	100	A01
NODE_74324_length_1261_cov_3.196791	3746099	3747286	1	1188	1188	1188	100	A01
NODE_51623_length_2036_cov_3.262379	3780033	3782014	2036	55	1982	1982	100	A01
NODE_63927_length_1538_cov_3.377139	3786334	3787871	1	1538	1538	1538	99.87	A01
NODE_58103_length_1750_cov_2.881052	3798974	3800722	1750	1	1749	1750	99.89	A01
NODE_29956_length_3802_cov_3.397315	3804810	3808608	3802	1	3799	3802	99.68	A01
NODE_86380_length_1034_cov_3.177638	3814621	3815633	1034	22	1013	1013	100	A01
NODE_76513_length_1213_cov_3.925176	3834896	3836106	1211	1	1211	1211	100	A01
NODE_72733_length_1297_cov_3.594262	3837738	3838980	1	1243	1243	1243	99.68	A01
NODE_61490_length_1621_cov_4.414508	3878657	3880277	1	1621	1621	1621	99.88	A01
NODE_84221_length_1068_cov_1.850656	3880189	3881257	1	1068	1069	1068	99.72	A01
NODE_41421_length_2668_cov_2.435739	3886821	3889486	2668	3	2666	2666	99.85	A01
NODE_84990_length_1056_cov_2.865169	3900114	3901166	4	1056	1053	1053	99.91	A01
NODE_66508_length_1459_cov_4.379884	3915987	3917445	1	1459	1459	1459	100	A01
NODE_58150_length_1748_cov_4.089767	3961745	3963492	1748	1	1748	1748	100	A01
NODE_76247_length_1219_cov_3.413310	4087678	4088896	1	1219	1219	1219	99.92	A01
NODE_84319_length_1066_cov_3.300303	4116455	4117520	1066	1	1066	1066	100	A01
NODE_70800_length_1344_cov_2.902131	4155877	4157220	1	1344	1344	1344	99.55	A01
NODE_52086_length_2015_cov_2.233746	4204013	4206027	1	2015	2015	2015	99.85	A01
NODE_61173_length_1632_cov_3.821865	4207452	4209083	1	1632	1632	1632	99.94	A01
NODE_10247_length_8344_cov_4.622596	4221253	4222968	1715	1	1716	1715	99.88	A01
NODE_63896_length_1539_cov_2.002052	4222961	4224499	1	1539	1539	1539	99.87	A01
NODE_10247_length_8344_cov_4.622596	4224469	4226006	2940	1403	1538	1538	99.93	A01
NODE_81590_length_1114_cov_3.361620	4258883	4259996	1	1114	1114	1114	99.73	A01
NODE_74485_length_1257_cov_3.939831	4321993	4323249	1	1257	1257	1257	99.92	A01
NODE_81879_length_1109_cov_3.189922	4329415	4330523	1109	1	1109	1109	99.64	A01
NODE_70230_length_1358_cov_2.038251	4409264	4410621	1358	1	1358	1358	100	A01
NODE_53524_length_1945_cov_2.676660	4411894	4413838	1	1945	1945	1945	99.79	A01
NODE_69204_length_1384_cov_4.344300	4418855	4420238	1	1384	1384	1384	99.93	A01
NODE_60147_length_1672_cov_2.381191	4420409	4422080	1672	1	1672	1672	99.58	A01
NODE_55124_length_1870_cov_3.143335	4426835	4428704	1870	1	1870	1870	99.84	A01
NODE_74760_length_1252_cov_3.368511	4430796	4432046	1	1252	1251	1252	99.92	A01
NODE_47606_length_2252_cov_3.375632	4439607	4441858	1	2252	2252	2252	99.96	A01
NODE_84991_length_1056_cov_2.816139	4468691	4469746	1056	1	1056	1056	99.91	A01
NODE_16623_length_6146_cov_26.751524	4571532	4576630	1	5100	5099	5100	99.92	A01
NODE_20837_length_5193_cov_6.451134	4592012	4597204	1	5193	5193	5193	99.96	A01
NODE_73921_length_1270_cov_2.926236	4606937	4608206	1	1270	1270	1270	100	A01
NODE_59180_length_1708_cov_4.955855	4636999	4638705	1707	1	1707	1707	99.88	A01
NODE_25593_length_4389_cov_5.689935	4653797	4658185	4389	1	4389	4389	100	A01
NODE_8701_length_9077_cov_5.621000	4659251	4660373	9077	7955	1123	1123	99.91	A01
NODE_62450_length_1587_cov_3.480132	4665313	4666899	1587	1	1587	1587	99.94	A01
NODE_16244_length_6238_cov_5.006492	4716991	4721005	1	4020	4015	4020	99.83	A01
NODE_16244_length_6238_cov_5.006492	4724544	4728564	1	4020	4021	4020	99.88	A01
NODE_68662_length_1399_cov_3.552194	4781848	4783246	1	1399	1399	1399	100	A01
NODE_28590_length_3976_cov_4.080790	4788168	4789634	3976	2514	1467	1463	99.66	A01
NODE_88532_length_1002_cov_2.480000	4790235	4791236	1002	1	1002	1002	99.8	A01
NODE_63824_length_1541_cov_3.663934	4800771	4802311	1	1541	1541	1541	99.87	A01
NODE_84368_length_1065_cov_4.243927	4878025	4879089	1065	1	1065	1065	99.91	A01
NODE_53980_length_1924_cov_3.022740	4889333	4891256	1	1924	1924	1924	99.9	A01
NODE_78025_length_1182_cov_3.574661	5092094	5093275	1	1182	1182	1182	100	A01
NODE_42902_length_2560_cov_2.743858	5096766	5099325	1	2560	2560	2560	100	A01
NODE_48710_length_2191_cov_4.162725	5153201	5155390	2191	1	2190	2191	99.91	A01
NODE_53959_length_1925_cov_2.135281	5247900	5249826	1	1925	1927	1925	99.64	A01
NODE_51960_length_2021_cov_2.519547	5294053	5296070	1	2018	2018	2018	99.95	A01
NODE_81543_length_1115_cov_2.394990	5363829	5364943	1	1115	1115	1115	99.91	A01
NODE_7848_length_9557_cov_6.907911	5370159	5371211	8505	9557	1053	1053	99.53	A01
NODE_64237_length_1528_cov_2.814611	5373078	5374605	1	1528	1528	1528	99.67	A01
NODE_64447_length_1521_cov_4.295014	5376203	5377723	1521	1	1521	1521	99.93	A01
NODE_85408_length_1049_cov_4.446502	5393654	5394702	1	1049	1049	1049	99.81	A01
NODE_80584_length_1134_cov_2.327342	5400153	5401286	1	1134	1134	1134	99.91	A01
NODE_77507_length_1194_cov_2.756491	5419561	5420754	1194	1	1194	1194	99.92	A01
NODE_67032_length_1444_cov_3.248720	5421356	5422799	1	1444	1444	1444	100	A01
NODE_78162_length_1179_cov_3.612523	5423142	5424320	1	1179	1179	1179	99.92	A01
NODE_38545_length_2903_cov_2.700991	5483954	5486856	1	2903	2903	2903	99.93	A01
NODE_87402_length_1018_cov_3.513284	5493372	5494389	1018	1	1018	1018	100	A01
NODE_12799_length_7297_cov_4.988227	5563645	5569935	1	6291	6291	6291	99.86	A01
NODE_79865_length_1147_cov_2.565421	5570533	5571678	1147	2	1146	1146	100	A01
NODE_51211_length_2058_cov_2.895003	5571623	5573680	1	2058	2058	2058	100	A01
NODE_65069_length_1502_cov_3.490526	5575913	5577414	1	1502	1502	1502	99.93	A01
NODE_14702_length_6679_cov_5.079521	5578206	5580093	1887	1	1888	1887	99.79	A01
NODE_87874_length_1011_cov_3.394004	5596275	5597285	1011	1	1011	1011	100	A01
NODE_74185_length_1264_cov_2.810447	5611541	5612804	1	1264	1264	1264	99.76	A01
NODE_60332_length_1664_cov_3.840580	5622296	5623955	1	1664	1660	1664	99.76	A01
NODE_70629_length_1348_cov_3.100708	5632136	5633483	1348	1	1348	1348	99.93	A01
NODE_27310_length_4146_cov_3.690096	5644901	5648185	862	4146	3285	3285	99.97	A01
NODE_41289_length_2678_cov_3.626298	5648133	5650807	4	2678	2675	2675	99.89	A01
NODE_34491_length_3281_cov_15.606742	5689546	5692826	1	3281	3281	3281	99.54	A01
NODE_71178_length_1335_cov_3.327504	5692754	5694088	1335	1	1335	1335	100	A01
NODE_79106_length_1161_cov_2.639299	5697154	5698314	1	1161	1161	1161	100	A01
NODE_39964_length_2782_cov_2.374861	5700153	5702934	1	2782	2782	2782	100	A01
NODE_50691_length_2085_cov_3.015936	5709294	5711378	2085	1	2085	2085	99.86	A01
NODE_75267_length_1241_cov_2.317869	5711696	5712864	1241	73	1169	1169	99.74	A01
NODE_37517_length_2994_cov_3.466918	5712891	5715760	1	2871	2870	2871	99.97	A01
NODE_59274_length_1705_cov_3.040541	5764189	5765893	1	1705	1705	1705	99.94	A01
NODE_68590_length_1401_cov_3.160121	5769388	5770788	1	1401	1401	1401	100	A01
NODE_81595_length_1114_cov_3.268081	5785929	5787042	1	1114	1114	1114	99.91	A01
NODE_79269_length_1158_cov_3.296022	5789180	5790337	1	1158	1158	1158	99.91	A01
NODE_14404_length_6762_cov_4.057891	5790320	5796768	6762	315	6449	6448	99.75	A01
NODE_36261_length_3111_cov_5.503955	5806140	5808938	55	2854	2799	2800	99.86	A01
NODE_24509_length_4554_cov_7.032611	5812663	5814076	2748	1335	1414	1414	99.86	A01
NODE_48132_length_2223_cov_3.022367	5826423	5827501	1079	1	1079	1079	99.91	A01
NODE_47926_length_2234_cov_4.391748	6084331	6086522	2192	1	2192	2192	99.68	A01
NODE_35504_length_3185_cov_4.251287	6086562	6089746	3185	1	3185	3185	99.75	A01
NODE_43422_length_2525_cov_3.610703	6110821	6113344	2525	1	2524	2525	99.96	A01
NODE_79063_length_1162_cov_2.140092	6115518	6116618	1162	62	1101	1101	99.91	A01
NODE_79412_length_1155_cov_2.912801	6128044	6129142	1	1099	1099	1099	99.82	A01
NODE_87744_length_1013_cov_3.345085	6143148	6144157	1	1010	1010	1010	99.9	A01
NODE_61635_length_1616_cov_3.204678	6144911	6146526	1616	1	1616	1616	99.88	A01
NODE_54880_length_1881_cov_3.862528	6158287	6160167	1	1881	1881	1881	99.89	A01
NODE_44794_length_2430_cov_2.323842	6184471	6186900	2430	1	2430	2430	99.79	A01
NODE_42724_length_2573_cov_3.471154	6193877	6196449	1	2573	2573	2573	99.96	A01
NODE_88013_length_1009_cov_3.540773	6199869	6200877	1	1009	1009	1009	99.8	A01
NODE_51436_length_2046_cov_2.279330	6229475	6231520	1	2046	2046	2046	99.61	A01
NODE_77978_length_1183_cov_4.230561	6259500	6260682	1	1183	1183	1183	100	A01
NODE_76987_length_1204_cov_3.067436	6271281	6272484	1	1204	1204	1204	100	A01
NODE_85801_length_1043_cov_3.059006	6278614	6279656	1043	1	1043	1043	99.81	A01
NODE_64801_length_1510_cov_3.769714	6298309	6299818	1510	1	1510	1510	99.74	A01
NODE_65790_length_1480_cov_2.521739	6308090	6309569	1	1480	1480	1480	99.8	A01
NODE_23381_length_4741_cov_5.271226	6314663	6315714	1	1052	1052	1052	99.9	A01
NODE_65161_length_1499_cov_3.534459	6328312	6329810	1499	1	1499	1499	100	A01
NODE_82910_length_1090_cov_3.849951	6344688	6345778	1090	1	1091	1090	99.91	A01
NODE_78072_length_1181_cov_4.001812	6359632	6360812	1	1181	1181	1181	100	A01
NODE_77441_length_1195_cov_3.390877	6364419	6365613	1	1195	1195	1195	100	A01
NODE_81399_length_1118_cov_2.621518	6367882	6368999	1	1118	1118	1118	99.91	A01
NODE_85238_length_1052_cov_3.496410	6383706	6384757	1	1052	1052	1052	100	A01
NODE_4851_length_11748_cov_6.089367	6434949	6442404	4292	11748	7456	7457	99.83	A01
NODE_74008_length_1268_cov_3.040302	6452402	6453669	1	1268	1268	1268	100	A01
NODE_45130_length_2409_cov_3.428388	6530589	6532997	1	2409	2409	2409	99.96	A01
NODE_52035_length_2017_cov_4.182474	6562886	6564902	1	2017	2017	2017	99.85	A01
NODE_51367_length_2050_cov_2.271668	6568674	6569877	2050	847	1204	1204	99.83	A01
NODE_61428_length_1623_cov_6.219922	6572957	6574579	1623	1	1623	1623	100	A01
NODE_31973_length_3555_cov_3.669063	6577457	6581011	3555	1	3555	3555	100	A01
NODE_70521_length_1351_cov_2.470958	6580986	6582336	1351	1	1351	1351	99.93	A01
NODE_67726_length_1424_cov_3.037120	6582507	6583930	1424	1	1424	1424	100	A01
NODE_87068_length_1023_cov_2.927061	6584389	6585411	1023	1	1023	1023	99.8	A01
NODE_41884_length_2633_cov_3.291471	6588018	6590650	1	2633	2633	2633	100	A01
NODE_62946_length_1570_cov_2.914936	6590778	6592347	1570	1	1570	1570	100	A01
NODE_56160_length_1827_cov_2.655429	6702320	6704146	1	1827	1827	1827	100	A01
NODE_59522_length_1695_cov_3.146477	6704211	6705905	1	1695	1695	1695	100	A01
NODE_82558_length_1096_cov_3.771344	6717342	6718437	1096	1	1096	1096	99.91	A01
NODE_73772_length_1273_cov_2.974916	6724076	6725348	1	1273	1273	1273	99.92	A01
NODE_68044_length_1416_cov_2.463032	6740161	6741576	1	1416	1416	1416	99.65	A01
NODE_27458_length_4124_cov_3.225352	6899804	6903926	1	4123	4123	4123	99.9	A01
NODE_50753_length_2081_cov_5.796906	6914470	6916550	1	2081	2081	2081	100	A01
NODE_64827_length_1509_cov_3.754888	6952775	6954282	1	1509	1508	1509	99.8	A01
NODE_77194_length_1200_cov_3.771149	6964883	6966082	1200	1	1200	1200	99.92	A01
NODE_20280_length_5299_cov_17.423209	6983777	6989074	1	5299	5298	5299	99.92	A01
NODE_76259_length_1219_cov_2.528897	7001736	7002954	1219	1	1219	1219	99.84	A01
NODE_67080_length_1443_cov_3.081259	7012904	7014316	31	1443	1413	1413	100	A01
NODE_81349_length_1119_cov_2.548944	7166655	7167773	1119	1	1119	1119	99.91	A01
NODE_79572_length_1152_cov_2.917209	7275381	7276533	1152	1	1153	1152	99.74	A01
NODE_50113_length_2115_cov_2.284102	7279839	7281278	548	1987	1440	1440	100	A01
NODE_42213_length_2610_cov_2.581919	7299112	7301722	2610	1	2611	2610	99.54	A01
NODE_33547_length_3383_cov_3.500302	7517401	7520782	3383	1	3382	3383	99.85	A01
NODE_40251_length_2758_cov_2.706080	7521229	7523985	1	2758	2757	2758	99.93	A01
NODE_54172_length_1915_cov_2.926551	7532109	7534023	1915	1	1915	1915	100	A01
NODE_53865_length_1929_cov_2.989201	7534904	7536832	1	1929	1929	1929	99.95	A01
NODE_60144_length_1672_cov_2.573668	7549263	7550934	1	1672	1672	1672	99.76	A01
NODE_47605_length_2252_cov_3.542989	7566467	7568718	1	2252	2252	2252	99.78	A01
NODE_80328_length_1138_cov_7.348728	7585731	7586866	1	1138	1136	1138	99.56	A01
NODE_52624_length_1987_cov_6.155497	7627145	7628488	1987	644	1344	1344	99.78	A01
NODE_66335_length_1464_cov_2.995674	7632076	7633541	1464	1	1466	1464	99.73	A01
NODE_34230_length_3310_cov_3.639654	7637436	7640179	2744	1	2744	2744	99.56	A01
NODE_52163_length_2011_cov_3.201138	7796243	7798253	1	2011	2011	2011	99.75	A01
NODE_26640_length_4234_cov_4.457301	7798361	7801081	1	2721	2721	2721	99.93	A01
NODE_66689_length_1454_cov_3.613653	7814025	7815479	1	1454	1455	1454	99.93	A01
NODE_87276_length_1020_cov_3.142100	7822200	7823219	1	1020	1020	1020	100	A01
NODE_61804_length_1610_cov_2.567515	7830016	7831625	1610	1	1610	1610	99.94	A01
NODE_76744_length_1209_cov_3.004417	7839546	7840754	1209	1	1209	1209	99.59	A01
NODE_85302_length_1051_cov_3.672485	7845535	7846585	1	1051	1051	1051	99.9	A01
NODE_50056_length_2118_cov_3.704557	7873839	7875956	2118	1	2118	2118	100	A01
NODE_75360_length_1239_cov_2.965577	7912985	7914225	1	1239	1241	1239	99.6	A01
NODE_35845_length_3153_cov_2.802666	8015789	8018942	3153	1	3154	3153	99.9	A01
NODE_85226_length_1052_cov_4.055385	8019555	8020606	1	1052	1052	1052	99.81	A01
NODE_2694_length_14647_cov_8.212011	8052438	8057042	4746	142	4605	4605	99.87	A01
NODE_87061_length_1023_cov_3.364693	8075960	8076982	1023	1	1023	1023	100	A01
NODE_87060_length_1023_cov_3.480973	8131443	8132465	1023	1	1023	1023	99.9	A01
NODE_82441_length_1098_cov_3.502449	8154934	8156031	1	1096	1098	1096	99.73	A01
NODE_65546_length_1487_cov_3.276596	8208499	8209985	1	1487	1487	1487	99.8	A01
NODE_62101_length_1599_cov_3.063075	8223161	8224759	1599	1	1599	1599	99.75	A01
NODE_67871_length_1420_cov_3.779598	8229428	8230849	1	1420	1422	1420	99.86	A01
NODE_24176_length_4609_cov_2.717564	8307972	8312584	1	4609	4613	4609	99.76	A01
NODE_1524_length_17307_cov_6.512943	8331185	8334815	6934	3305	3631	3630	99.53	A01
NODE_53610_length_1941_cov_4.280043	8374738	8376677	2	1941	1940	1940	99.9	A01
NODE_77702_length_1189_cov_2.687050	8399935	8401123	1189	1	1189	1189	99.92	A01
NODE_45222_length_2402_cov_3.215914	8422235	8424636	1	2402	2402	2402	99.92	A01
NODE_9711_length_8574_cov_4.820172	8439031	8442067	5538	8574	3037	3037	99.7	A01
NODE_64958_length_1505_cov_3.280112	8446023	8447527	1505	1	1505	1505	99.8	A01
NODE_29572_length_3849_cov_3.609491	8448967	8450181	1215	1	1215	1215	99.92	A01
NODE_72780_length_1296_cov_3.215751	8468611	8469906	1	1296	1296	1296	99.69	A01
NODE_78034_length_1182_cov_2.979186	8475241	8476422	1182	1	1182	1182	99.92	A01
NODE_74552_length_1256_cov_3.119593	8491376	8492631	1256	1	1256	1256	99.52	A01
NODE_86135_length_1038_cov_2.783559	8501573	8502610	1038	1	1038	1038	99.71	A01
NODE_54747_length_1887_cov_2.777901	8508604	8510492	1	1887	1889	1887	99.52	A01
NODE_53393_length_1951_cov_3.821772	8528784	8530733	1951	1	1950	1951	99.9	A01
NODE_72288_length_1308_cov_2.138911	8543654	8544961	1308	1	1308	1308	99.92	A01
NODE_35996_length_3138_cov_3.701078	8642551	8645689	1	3138	3139	3138	99.97	A01
NODE_70761_length_1345_cov_2.646688	8662438	8663782	1345	1	1345	1345	100	A01
NODE_61441_length_1623_cov_3.210220	8702156	8703778	1	1623	1623	1623	99.82	A01
NODE_58671_length_1728_cov_3.429437	8723976	8725703	1728	1	1728	1728	99.65	A01
NODE_79168_length_1160_cov_2.702678	8791499	8792658	1160	1	1160	1160	99.91	A01
NODE_64239_length_1528_cov_2.431427	8803154	8804681	1	1528	1528	1528	100	A01
NODE_66484_length_1460_cov_3.276211	8842219	8843678	1	1460	1460	1460	99.93	A01
NODE_42173_length_2613_cov_4.567035	8970350	8971701	1262	2613	1352	1352	99.93	A01
NODE_60001_length_1677_cov_3.706250	8988173	8989848	1677	2	1676	1676	100	A01
NODE_87492_length_1017_cov_2.458511	9008479	9009492	4	1017	1014	1014	99.9	A01
NODE_47537_length_2256_cov_3.424966	9032764	9035018	1	2256	2255	2256	99.69	A01
NODE_36872_length_3052_cov_3.160336	9041295	9044346	3052	1	3052	3052	100	A01
NODE_27171_length_4164_cov_5.891608	9059070	9063234	1	4164	4165	4164	99.88	A01
NODE_83449_length_1081_cov_2.620518	9068892	9069972	1	1081	1081	1081	99.63	A01
NODE_67485_length_1431_cov_3.601920	9071131	9072561	1	1431	1431	1431	99.86	A01
NODE_29357_length_3876_cov_4.259542	9124169	9126253	2085	1	2085	2085	99.66	A01
NODE_62806_length_1575_cov_2.068091	9135862	9137435	1575	1	1574	1575	99.87	A01
NODE_72393_length_1305_cov_3.137622	9137661	9138965	1	1305	1305	1305	100	A01
NODE_70502_length_1351_cov_3.916797	9171244	9172594	1351	1	1351	1351	99.63	A01
NODE_86608_length_1030_cov_3.678909	9228127	9229156	1030	1	1030	1030	100	A01
NODE_77392_length_1196_cov_3.038427	9265958	9267153	1196	1	1196	1196	100	A01
NODE_78099_length_1181_cov_1.936594	9273571	9274630	122	1181	1060	1060	99.72	A01
NODE_84574_length_1062_cov_3.357360	9310222	9311283	1	1062	1062	1062	99.91	A01
NODE_2214_length_15507_cov_5.754051	9312293	9313463	15507	14337	1171	1171	100	A01
NODE_86138_length_1038_cov_2.688866	9320548	9321585	1038	1	1038	1038	99.9	A01
NODE_64559_length_1518_cov_5.166551	9321960	9323477	1	1518	1518	1518	99.74	A01
NODE_74910_length_1249_cov_2.036689	9350945	9352193	1	1249	1249	1249	99.84	A01
NODE_59187_length_1708_cov_4.057633	9386234	9387941	1	1708	1708	1708	99.82	A01
NODE_41071_length_2695_cov_3.088617	9387884	9390578	1	2695	2695	2695	99.89	A01
NODE_70197_length_1359_cov_2.616225	9415889	9417247	1359	1	1359	1359	99.93	A01
NODE_75785_length_1229_cov_3.255208	9431691	9432919	1	1229	1229	1229	99.92	A01
NODE_83445_length_1081_cov_2.773904	9437872	9438952	1	1081	1081	1081	99.91	A01
NODE_72035_length_1313_cov_3.427184	9448809	9450121	1	1313	1313	1313	100	A01
NODE_48380_length_2209_cov_4.138837	9453981	9456188	2	2209	2208	2208	99.91	A01
NODE_53868_length_1929_cov_2.861771	9462519	9464447	1929	1	1929	1929	100	A01
NODE_82153_length_1104_cov_2.532619	9478301	9479404	1104	1	1104	1104	99.55	A01
NODE_79912_length_1146_cov_3.234799	9483681	9484766	1146	61	1086	1086	99.91	A01
NODE_87188_length_1021_cov_3.344280	9484989	9486009	1	1021	1021	1021	100	A01
NODE_85323_length_1051_cov_2.504107	9487374	9488424	1051	1	1051	1051	99.9	A01
NODE_78887_length_1165_cov_2.711397	9495948	9497112	1165	1	1165	1165	99.74	A01
NODE_69623_length_1373_cov_2.853395	9504675	9506045	1371	1	1371	1371	99.78	A01
NODE_34726_length_3258_cov_5.253694	9521487	9524743	3258	1	3257	3258	99.85	A01
NODE_3421_length_13407_cov_6.146962	9524676	9526004	13407	12079	1329	1329	99.77	A01
NODE_3421_length_13407_cov_6.146962	9526800	9528424	12080	10454	1625	1627	99.63	A01
NODE_41684_length_2650_cov_3.512631	9528988	9531097	10	2121	2110	2112	99.57	A01
NODE_75187_length_1243_cov_1.894511	9532398	9533614	1	1217	1217	1217	100	A01
NODE_36335_length_3103_cov_2.674157	9533645	9536747	3103	1	3103	3103	100	A01
NODE_73930_length_1270_cov_1.856664	9538061	9539330	1	1270	1270	1270	99.84	A01
NODE_45863_length_2360_cov_3.432326	9549451	9551810	1	2360	2360	2360	99.96	A01
NODE_46590_length_2314_cov_3.174341	9574223	9576536	2314	1	2314	2314	99.96	A01
NODE_87534_length_1016_cov_3.832801	9576901	9577916	1016	1	1016	1016	100	A01
NODE_78929_length_1164_cov_3.766329	9582856	9584019	1	1164	1164	1164	99.83	A01
NODE_79458_length_1154_cov_2.972145	9600831	9601984	1	1154	1154	1154	99.74	A01
NODE_78615_length_1170_cov_3.018298	9664187	9665356	1170	1	1170	1170	99.57	A01
NODE_43509_length_2519_cov_2.935708	9665285	9667803	1	2519	2519	2519	99.92	A01
NODE_65031_length_1503_cov_3.036466	9675998	9677498	1	1501	1501	1501	99.87	A01
NODE_38113_length_2940_cov_3.441844	9679477	9682416	1	2940	2940	2940	99.93	A01
NODE_81397_length_1118_cov_2.777137	9717312	9718429	1	1118	1118	1118	100	A01
NODE_39460_length_2823_cov_5.900583	9724576	9727398	2823	1	2823	2823	99.86	A01
NODE_61182_length_1632_cov_2.545981	9751468	9753099	1	1632	1632	1632	99.88	A01
NODE_68390_length_1407_cov_2.888722	9756039	9757445	1	1407	1407	1407	99.79	A01
NODE_41234_length_2683_cov_2.690330	9765598	9768280	2683	1	2683	2683	100	A01
NODE_80395_length_1137_cov_3.487736	9772576	9773712	1137	1	1137	1137	100	A01
NODE_81392_length_1118_cov_3.042267	9774663	9775780	1	1118	1118	1118	99.82	A01
NODE_84791_length_1059_cov_3.242363	9802127	9803185	1	1059	1059	1059	99.91	A01
NODE_45981_length_2352_cov_4.026374	9835580	9837831	1	2252	2252	2252	99.96	A01
NODE_55073_length_1872_cov_3.837883	9857852	9859660	1872	64	1809	1809	100	A01
NODE_70501_length_1351_cov_3.951334	9875280	9876631	1	1351	1352	1351	99.7	A01
NODE_34852_length_3248_cov_2.496058	9922402	9925649	3248	1	3248	3248	100	A01
NODE_87897_length_1011_cov_2.526767	9942614	9943624	1	1011	1011	1011	99.9	A01
NODE_69458_length_1378_cov_2.863951	9948508	9949885	1	1378	1378	1378	100	A01
NODE_70353_length_1355_cov_2.743349	9963518	9964872	1355	1	1355	1355	99.93	A01
NODE_79514_length_1153_cov_2.777881	9977166	9978317	1	1153	1152	1153	99.57	A01
NODE_47522_length_2257_cov_3.294037	9990687	9992943	1	2257	2257	2257	99.91	A01
NODE_38470_length_2909_cov_2.916667	9994106	9997014	1	2909	2909	2909	99.97	A01
NODE_78390_length_1175_cov_2.318761	9997043	9998217	1175	1	1175	1175	99.91	A01
NODE_28130_length_4035_cov_2.910308	10015349	10019383	4035	1	4035	4035	100	A01
NODE_82643_length_1095_cov_2.760314	10019451	10020526	1076	1	1076	1076	100	A01
NODE_47021_length_2286_cov_2.771842	10028593	10030878	1	2286	2286	2286	99.87	A01
NODE_63029_length_1567_cov_4.195302	10073605	10075171	1	1567	1567	1567	100	A01
NODE_79266_length_1158_cov_3.475486	10117549	10118700	1158	6	1152	1153	99.91	A01
NODE_49291_length_2160_cov_2.196831	10122202	10124361	2160	1	2160	2160	99.86	A01
NODE_81811_length_1110_cov_3.630203	10125484	10126593	1	1110	1110	1110	100	A01
NODE_73270_length_1284_cov_5.444905	10149743	10151026	1284	1	1284	1284	99.77	A01
NODE_88364_length_1004_cov_3.796117	10178788	10179791	1	1004	1004	1004	99.7	A01
NODE_24411_length_4568_cov_4.105767	10202605	10204814	2057	4264	2210	2208	99.73	A01
NODE_63402_length_1555_cov_2.630582	10214823	10216306	1	1484	1484	1484	100	A01
NODE_38158_length_2936_cov_3.575376	10216314	10218845	1	2532	2532	2532	99.53	A01
NODE_72197_length_1310_cov_2.373074	10316253	10317562	1	1310	1310	1310	100	A01
NODE_81779_length_1111_cov_1.646035	10342425	10343447	1111	90	1023	1022	99.9	A01
NODE_81149_length_1123_cov_3.074570	10368326	10369448	1123	1	1123	1123	100	A01
NODE_65196_length_1498_cov_3.228712	10383970	10385467	1	1498	1498	1498	100	A01
NODE_66932_length_1447_cov_2.480292	10407174	10408620	1447	1	1447	1447	99.86	A01
NODE_60686_length_1652_cov_3.161905	10408550	10410201	1	1652	1652	1652	99.88	A01
NODE_84525_length_1063_cov_2.146045	10446756	10447806	1063	13	1051	1051	99.9	A01
NODE_43872_length_2493_cov_3.756209	10447808	10450300	1	2493	2493	2493	99.92	A01
NODE_49560_length_2145_cov_2.265957	10468739	10470883	2145	1	2145	2145	99.81	A01
NODE_38326_length_2921_cov_4.052743	10471086	10474006	1	2921	2921	2921	99.97	A01
NODE_85031_length_1055_cov_3.944785	10474045	10475099	1	1055	1055	1055	99.91	A01
NODE_83835_length_1074_cov_4.084253	10475790	10476863	1	1074	1074	1074	99.81	A01
NODE_33369_length_3402_cov_3.713383	10479875	10483276	1	3402	3402	3402	99.91	A01
NODE_60333_length_1664_cov_2.763705	10485004	10486636	1633	1	1633	1633	99.82	A01
NODE_87755_length_1013_cov_2.835470	10524830	10525842	1	1013	1013	1013	99.9	A01
NODE_18475_length_5694_cov_3.283247	10536156	10539492	1	3339	3337	3339	99.58	A01
NODE_11629_length_7746_cov_6.217499	10543643	10544993	7710	6360	1351	1351	99.7	A01
NODE_73510_length_1279_cov_1.900998	10552464	10553737	6	1279	1274	1274	99.84	A01
NODE_22901_length_4818_cov_3.810167	10555982	10560799	1	4818	4818	4818	99.96	A01
NODE_15781_length_6359_cov_6.545209	10571652	10575288	3859	223	3637	3637	99.7	A01
NODE_87619_length_1015_cov_3.291045	10576059	10577073	1	1015	1015	1015	99.8	A01
NODE_52648_length_1986_cov_3.649555	10590690	10592314	362	1986	1625	1625	99.88	A01
NODE_5797_length_10933_cov_5.362104	10603357	10605106	10933	9184	1750	1750	99.71	A01
NODE_76356_length_1217_cov_2.143860	10641093	10642309	1	1217	1217	1217	99.75	A01
NODE_69784_length_1369_cov_3.363777	10662672	10664040	1369	1	1369	1369	99.93	A01
NODE_43357_length_2530_cov_7.197309	10696719	10698472	1852	99	1754	1754	99.94	A01
NODE_86132_length_1038_cov_2.867846	10708117	10709142	1026	1	1026	1026	99.81	A01
NODE_84858_length_1058_cov_2.821611	10849639	10850696	1	1058	1058	1058	99.91	A01
NODE_45078_length_2412_cov_2.313062	10859339	10861750	1	2412	2412	2412	99.88	A01
NODE_58950_length_1717_cov_3.158537	10880269	10881984	1717	1	1716	1717	99.83	A01
NODE_64040_length_1535_cov_2.675583	10883068	10884602	1	1535	1535	1535	100	A01
NODE_64993_length_1504_cov_2.546601	10909747	10911250	1504	1	1504	1504	99.73	A01
NODE_88575_length_1001_cov_4.267316	10926543	10927543	1001	1	1001	1001	99.8	A01
NODE_76895_length_1206_cov_2.569531	10953002	10954207	1	1206	1206	1206	100	A01
NODE_8791_length_9036_cov_5.569930	10968923	10970391	1469	1	1469	1469	99.8	A01
NODE_61449_length_1623_cov_2.336999	10972711	10974333	1623	1	1623	1623	99.82	A01
NODE_55609_length_1849_cov_5.036117	10983732	10985580	1849	1	1849	1849	99.73	A01
NODE_77161_length_1201_cov_1.835409	10993728	10994924	1	1201	1197	1201	99.5	A01
NODE_16117_length_6269_cov_5.602390	11001958	11003042	1084	1	1085	1084	99.72	A01
NODE_58857_length_1721_cov_2.867397	11112698	11114418	1721	1	1721	1721	99.65	A01
NODE_64569_length_1518_cov_2.350451	11116777	11118295	1518	1	1519	1518	99.67	A01
NODE_45626_length_2374_cov_3.275577	11118295	11119606	1	1312	1312	1312	99.77	A01
NODE_49956_length_2123_cov_2.372923	11178150	11180077	2123	196	1928	1928	99.95	A01
NODE_53756_length_1934_cov_2.926764	11217914	11219845	1	1934	1932	1934	99.59	A01
NODE_87695_length_1014_cov_2.690502	11221638	11222651	1014	1	1014	1014	99.51	A01
NODE_47313_length_2270_cov_2.508436	11238141	11240409	2270	1	2269	2270	99.78	A01
NODE_5812_length_10919_cov_43.709924	11254071	11264605	10919	383	10535	10537	99.89	A01
NODE_32156_length_3533_cov_222.088831	11321140	11322468	2044	3376	1329	1333	99.55	A01
NODE_82620_length_1095_cov_4.475442	11328773	11329867	1	1095	1095	1095	99.91	A01
NODE_74044_length_1267_cov_3.975630	11332695	11333961	1	1267	1267	1267	99.53	A01
NODE_51434_length_2046_cov_3.546978	11335130	11337174	1	2046	2045	2046	99.8	A01
NODE_19784_length_5399_cov_4.332018	11341901	11343690	5399	3609	1790	1791	99.66	A01
NODE_76054_length_1223_cov_3.481675	11485586	11486808	1223	1	1223	1223	100	A01
NODE_87628_length_1015_cov_2.826226	11493558	11494571	1	1015	1014	1015	99.61	A01
NODE_77213_length_1200_cov_2.061443	11507327	11508526	1200	1	1200	1200	99.92	A01
NODE_56625_length_1808_cov_3.031196	11591120	11592890	1	1771	1771	1771	99.55	A01
NODE_52445_length_1997_cov_2.540104	11595817	11597813	1997	1	1997	1997	100	A01
NODE_85569_length_1047_cov_1.820619	11616312	11617358	1	1047	1047	1047	99.81	A01
NODE_45350_length_2394_cov_2.800604	11618350	11620743	1	2394	2394	2394	100	A01
NODE_72096_length_1312_cov_3.046154	11703518	11704829	1312	1	1312	1312	100	A01
NODE_50405_length_2098_cov_3.045027	11741806	11743903	2098	1	2098	2098	99.86	A01
NODE_82870_length_1091_cov_2.789941	11746099	11747189	1	1091	1091	1091	99.82	A01
NODE_60109_length_1673_cov_3.270050	11768044	11769716	1673	1	1673	1673	100	A01
NODE_52339_length_2002_cov_3.114805	11772104	11774105	1	2002	2002	2002	99.95	A01
NODE_77656_length_1190_cov_2.886792	11776124	11777313	1	1190	1190	1190	100	A01
NODE_70465_length_1352_cov_2.902745	11778319	11779670	1352	1	1352	1352	99.93	A01
NODE_81999_length_1107_cov_3.219417	11852647	11853753	1107	1	1107	1107	99.91	A01
NODE_22059_length_4961_cov_5.452498	11857193	11858268	1	1076	1076	1076	99.63	A01
NODE_43003_length_2554_cov_2.907146	11865188	11867741	1	2554	2554	2554	100	A01
NODE_71923_length_1316_cov_2.673931	11868573	11869888	1	1316	1316	1316	100	A01
NODE_35058_length_3226_cov_3.013655	11869832	11873056	1	3226	3225	3226	99.94	A01
NODE_61495_length_1621_cov_3.214378	11890252	11891872	1	1621	1621	1621	99.81	A01
NODE_35109_length_3222_cov_2.878219	11911237	11912674	1	1438	1438	1438	99.86	A01
NODE_86248_length_1036_cov_2.940563	11916396	11917431	1	1036	1036	1036	99.71	A01
NODE_65342_length_1493_cov_3.590395	11935061	11936550	1	1493	1490	1493	99.53	A01
NODE_67220_length_1439_cov_2.827460	11948129	11949567	1439	1	1439	1439	99.86	A01
NODE_69556_length_1375_cov_1.578582	11949573	11950947	1375	1	1375	1375	99.93	A01
NODE_67863_length_1420_cov_4.215934	11965334	11966753	1	1420	1420	1420	99.65	A01
NODE_56274_length_1822_cov_4.097994	11977959	11979777	1822	1	1819	1822	99.62	A01
NODE_47208_length_2275_cov_3.608735	12000227	12002501	2275	1	2275	2275	99.91	A01
NODE_73966_length_1269_cov_3.140101	12002678	12003946	1	1269	1269	1269	99.76	A01
NODE_83726_length_1076_cov_2.364364	12010799	12011874	1076	1	1076	1076	100	A01
NODE_84723_length_1060_cov_3.246185	12034711	12035770	1	1060	1060	1060	99.81	A01
NODE_78893_length_1165_cov_2.631434	12036807	12037971	1	1165	1165	1165	99.83	A01
NODE_87610_length_1015_cov_3.865672	12053481	12054495	1	1015	1015	1015	100	A01
NODE_20167_length_5323_cov_3.188906	12059501	12064825	5323	1	5325	5323	99.91	A01
NODE_72860_length_1294_cov_2.926869	12067473	12068766	1294	1	1294	1294	99.92	A01
NODE_79225_length_1159_cov_2.496303	12098982	12100140	1159	1	1159	1159	99.83	A01
NODE_82519_length_1097_cov_2.515686	12104048	12105144	1	1097	1097	1097	99.91	A01
NODE_21272_length_5110_cov_2.927479	12133241	12138350	5110	1	5110	5110	100	A01
NODE_40252_length_2758_cov_2.690414	12138861	12141618	2758	1	2758	2758	100	A01
NODE_37233_length_3018_cov_2.939816	12142178	12145195	3018	1	3018	3018	100	A01
NODE_40917_length_2706_cov_2.530620	12162716	12165421	2706	1	2706	2706	99.82	A01
NODE_57986_length_1755_cov_3.472586	12170458	12172212	1	1755	1755	1755	99.83	A01
NODE_30463_length_3739_cov_3.214364	12174915	12176300	1386	1	1386	1386	99.71	A01
NODE_53358_length_1953_cov_3.605544	12182977	12184929	1	1953	1953	1953	100	A01
NODE_49433_length_2152_cov_3.586988	12191766	12193917	2152	1	2152	2152	99.77	A01
NODE_84218_length_1068_cov_2.497477	12204416	12205483	1068	1	1068	1068	99.81	A01
NODE_64590_length_1517_cov_3.618056	12206005	12207521	1517	1	1517	1517	99.93	A01
NODE_65443_length_1490_cov_2.489738	12221063	12222552	1490	1	1490	1490	99.8	A01
NODE_78739_length_1168_cov_2.771769	12236866	12238033	1168	1	1168	1168	100	A01
NODE_78347_length_1176_cov_2.067334	12239225	12240400	1	1176	1176	1176	100	A01
NODE_74062_length_1267_cov_2.338655	12242147	12243413	1	1267	1267	1267	100	A01
NODE_71761_length_1320_cov_3.773130	12257872	12259095	1224	1	1224	1224	99.92	A01
NODE_56875_length_1799_cov_2.360627	12260385	12262183	1799	1	1799	1799	99.94	A01
NODE_64534_length_1519_cov_4.261442	12307501	12309019	1	1519	1519	1519	100	A01
NODE_41666_length_2651_cov_2.750583	12321093	12322814	1722	1	1722	1722	99.65	A01
NODE_55375_length_1859_cov_2.801908	12325585	12327443	1	1859	1859	1859	100	A01
NODE_41538_length_2660_cov_3.165312	12329757	12331645	2660	772	1889	1889	99.68	A01
NODE_78183_length_1179_cov_2.517241	12334414	12335592	1	1179	1179	1179	99.83	A01
NODE_20294_length_5297_cov_2.985441	12352528	12357824	1	5297	5297	5297	99.92	A01
NODE_79630_length_1151_cov_3.174115	12360165	12361315	1151	1	1151	1151	100	A01
NODE_64951_length_1505_cov_3.924370	12369158	12370662	1	1505	1505	1505	99.87	A01
NODE_77155_length_1201_cov_2.448399	12375176	12376376	1201	1	1201	1201	100	A01
NODE_86683_length_1029_cov_3.127101	12376362	12377390	1029	1	1029	1029	99.9	A01
NODE_29170_length_3899_cov_3.187075	12377840	12381738	3899	1	3899	3899	99.92	A01
NODE_51349_length_2051_cov_2.748734	12388969	12390957	1	1989	1989	1989	99.9	A01
NODE_38716_length_2888_cov_2.218428	12409260	12412147	2888	1	2888	2888	99.9	A01
NODE_67491_length_1431_cov_3.081241	12414593	12416023	1431	1	1431	1431	99.86	A01
NODE_40230_length_2760_cov_4.629519	12487014	12488942	2760	832	1929	1929	99.64	A01
NODE_77691_length_1189_cov_4.008993	12492930	12494066	1189	53	1137	1137	99.82	A01
NODE_78227_length_1178_cov_2.932788	12539970	12540988	1020	1	1019	1020	99.9	A01
NODE_51861_length_2025_cov_3.524641	12544993	12547017	2025	1	2025	2025	99.85	A01
NODE_80719_length_1131_cov_3.048387	12570905	12572035	1131	1	1131	1131	99.56	A01
NODE_30770_length_3701_cov_7.202539	12573589	12575216	3215	1588	1628	1628	99.94	A01
NODE_30770_length_3701_cov_7.202539	12575566	12577052	1527	41	1487	1487	99.8	A01
NODE_80392_length_1137_cov_4.008491	12600980	12602116	1137	1	1137	1137	99.91	A01
NODE_69456_length_1378_cov_2.952344	12618185	12619562	1378	1	1378	1378	99.78	A01
NODE_22937_length_4813_cov_2.967905	12625223	12627308	2728	4813	2086	2086	99.9	A01
NODE_22937_length_4813_cov_2.967905	12627304	12630482	1	3179	3179	3179	99.97	A01
NODE_52036_length_2017_cov_4.175773	12639347	12641363	1	2017	2017	2017	100	A01
NODE_83329_length_1083_cov_3.187873	12664397	12665480	1083	1	1084	1083	99.72	A01
NODE_83710_length_1076_cov_3.360360	12673547	12674622	1076	1	1076	1076	99.91	A01
NODE_76379_length_1216_cov_3.955224	12683990	12685205	1216	1	1216	1216	99.92	A01
NODE_63866_length_1540_cov_2.208476	12687612	12688809	1199	1	1198	1199	99.75	A01
NODE_85172_length_1053_cov_3.440574	12694327	12695379	1053	1	1053	1053	99.91	A01
NODE_79616_length_1151_cov_3.871508	12700739	12701889	1	1151	1151	1151	100	A01
NODE_52534_length_1992_cov_2.709138	12704294	12706284	1	1992	1991	1992	99.85	A01
NODE_81843_length_1110_cov_2.060019	12725507	12726618	1110	1	1112	1110	99.64	A01
NODE_22076_length_4958_cov_6.631838	12727264	12728500	1238	1	1237	1238	99.52	A01
NODE_856_length_19966_cov_5.470763	12735089	12737434	19966	17621	2346	2346	100	A01
NODE_61685_length_1614_cov_3.641509	12741212	12742825	1	1614	1614	1614	99.69	A01
NODE_83168_length_1086_cov_3.026759	12746958	12748043	1086	1	1086	1086	100	A01
NODE_76068_length_1223_cov_2.626527	12753100	12754322	1	1223	1223	1223	99.51	A01
NODE_86449_length_1033_cov_2.801255	12763760	12764792	1	1033	1033	1033	100	A01
NODE_43924_length_2489_cov_3.145522	12772982	12775355	1	2374	2374	2374	99.96	A01
NODE_73250_length_1285_cov_3.076159	12775662	12776946	1	1285	1285	1285	99.84	A01
NODE_82226_length_1102_cov_4.207805	12794580	12795681	1	1102	1102	1102	100	A01
NODE_53433_length_1949_cov_3.000000	12818042	12819986	1	1946	1945	1946	99.79	A01
NODE_68011_length_1417_cov_2.607463	12853690	12855106	1	1417	1417	1417	100	A01
NODE_31225_length_3645_cov_3.114630	12865173	12868817	3645	1	3645	3645	99.89	A01
NODE_84152_length_1069_cov_2.453629	12868740	12869808	1	1069	1069	1069	99.72	A01
NODE_38609_length_2897_cov_3.547163	12869930	12871022	1805	2897	1093	1093	100	A01
NODE_55346_length_1860_cov_3.634324	12887338	12888401	1	1064	1064	1064	100	A01
NODE_81929_length_1108_cov_4.164888	12904631	12905738	1	1108	1108	1108	99.82	A01
NODE_86943_length_1025_cov_2.539030	12905890	12906914	1025	1	1025	1025	100	A01
NODE_17016_length_6050_cov_6.071991	12924521	12926114	1595	1	1594	1595	99.69	A01
NODE_66746_length_1452_cov_3.832000	12929811	12931202	1452	61	1392	1392	99.93	A01
NODE_87973_length_1010_cov_2.033226	12934530	12935539	1	1010	1010	1010	100	A01
NODE_64192_length_1529_cov_4.134986	12947670	12949197	1529	1	1528	1529	99.8	A01
NODE_49559_length_2145_cov_2.449226	12958902	12961046	2145	1	2145	2145	99.81	A01
NODE_40459_length_2741_cov_3.638514	12973093	12975833	2741	1	2741	2741	99.93	A01
NODE_73866_length_1271_cov_3.430486	12990986	12992256	1271	1	1271	1271	99.53	A01
NODE_86538_length_1031_cov_4.546122	13011988	13013018	1	1031	1031	1031	100	A01
NODE_81608_length_1114_cov_2.535198	13051054	13052167	1	1114	1114	1114	99.82	A01
NODE_73506_length_1279_cov_2.500000	13052233	13053511	1279	1	1279	1279	99.77	A01
NODE_85422_length_1049_cov_3.370370	13071763	13072811	1049	1	1049	1049	100	A01
NODE_53655_length_1939_cov_2.701396	13100983	13102921	1	1939	1939	1939	99.9	A01
NODE_66048_length_1472_cov_3.511828	13121366	13122837	1	1472	1472	1472	99.86	A01
NODE_63864_length_1540_cov_2.396446	13132464	13134003	1	1540	1540	1540	99.74	A01
NODE_54558_length_1896_cov_3.432655	13142577	13143755	1824	645	1179	1180	99.58	A01
NODE_25861_length_4348_cov_2.742917	13145673	13149993	4321	1	4321	4321	99.95	A01
NODE_24614_length_4539_cov_6.119229	13156731	13158005	3515	2241	1275	1275	99.84	A01
NODE_88365_length_1004_cov_3.779935	13161078	13162079	1004	1	1002	1004	99.7	A01
NODE_21804_length_5005_cov_5.261161	13168075	13169985	3095	5005	1911	1911	99.79	A01
NODE_56764_length_1803_cov_2.641947	13177169	13178971	1803	1	1803	1803	99.94	A01
NODE_39034_length_2859_cov_4.283249	13181873	13184734	1	2859	2862	2859	99.79	A01
NODE_62422_length_1588_cov_3.522833	13186664	13188251	1588	1	1588	1588	100	A01
NODE_30007_length_3795_cov_3.152770	13218178	13221972	3795	1	3795	3795	99.97	A01
NODE_46829_length_2298_cov_3.160288	13228479	13230776	2298	1	2298	2298	99.61	A01
NODE_86932_length_1025_cov_3.154008	13243956	13244980	1025	1	1025	1025	99.8	A01
NODE_57210_length_1786_cov_2.626682	13260872	13262481	1786	177	1610	1610	99.88	A01
NODE_81060_length_1125_cov_2.470420	13268664	13269788	1	1125	1125	1125	99.56	A01
NODE_65474_length_1489_cov_3.319405	13286199	13287687	1	1489	1489	1489	99.93	A01
NODE_66924_length_1447_cov_3.340876	13298303	13299747	1	1445	1445	1445	99.79	A01
NODE_71866_length_1317_cov_3.681452	13305944	13307230	1	1285	1287	1285	99.69	A01
NODE_83429_length_1081_cov_3.416335	13329666	13330746	1081	1	1081	1081	99.91	A01
NODE_80018_length_1144_cov_4.250234	13330878	13332019	1144	3	1142	1142	99.91	A01
NODE_85318_length_1051_cov_2.869610	13354797	13355847	1051	1	1051	1051	99.71	A01
NODE_56658_length_1807_cov_2.996532	13408838	13410644	1807	1	1807	1807	100	A01
NODE_65679_length_1483_cov_3.220484	13415112	13416594	1483	1	1483	1483	99.87	A01
NODE_52647_length_1986_cov_3.814563	13437424	13439409	1	1986	1986	1986	99.85	A01
NODE_87223_length_1021_cov_1.546610	13441207	13442227	1	1021	1021	1021	99.8	A01
NODE_48698_length_2192_cov_3.019858	13442234	13444170	1	1937	1937	1937	99.9	A01
NODE_54500_length_1899_cov_3.456641	13456763	13458431	231	1899	1669	1669	99.94	A01
NODE_65928_length_1476_cov_3.084346	13480472	13481947	1476	1	1476	1476	99.86	A01
NODE_69921_length_1366_cov_2.726920	13487406	13488771	1366	1	1366	1366	99.85	A01
NODE_80581_length_1134_cov_2.557237	13493595	13494651	1057	1	1057	1057	100	A01
NODE_69759_length_1370_cov_2.221191	13495866	13497235	1	1370	1370	1370	99.93	A01
NODE_75254_length_1241_cov_3.990550	13498118	13499355	1	1238	1238	1238	99.6	A01
NODE_83723_length_1076_cov_2.477477	13549931	13551006	1	1076	1076	1076	100	A01
NODE_52681_length_1984_cov_3.188254	13551522	13553504	1	1984	1983	1984	99.8	A01
NODE_82386_length_1099_cov_3.248532	13553716	13554807	1092	1	1092	1092	100	A01
NODE_82518_length_1097_cov_2.550980	13576987	13578083	1	1097	1097	1097	100	A01
NODE_80874_length_1128_cov_2.852521	13639307	13640434	1	1128	1128	1128	99.82	A01
NODE_58853_length_1721_cov_3.283455	13641042	13642762	1721	1	1721	1721	100	A01
NODE_87389_length_1018_cov_4.840595	13656330	13657346	1	1018	1017	1018	99.71	A01
NODE_53154_length_1962_cov_4.288594	13662053	13663149	1097	1	1097	1097	99.91	A01
NODE_76684_length_1210_cov_2.969109	13666849	13668058	1210	1	1210	1210	100	A01
NODE_87686_length_1014_cov_3.188901	13668065	13669078	1	1014	1014	1014	99.8	A01
NODE_70352_length_1355_cov_2.920188	13669087	13670441	1	1355	1355	1355	100	A01
NODE_53637_length_1940_cov_3.190553	13678400	13680262	1863	1	1863	1863	99.57	A01
NODE_81761_length_1111_cov_3.371373	13688679	13689789	1111	1	1111	1111	99.82	A01
NODE_70038_length_1363_cov_3.295490	13716584	13717897	1314	1	1314	1314	99.92	A01
NODE_85051_length_1055_cov_2.126789	13719498	13720552	1055	1	1055	1055	99.72	A01
NODE_57438_length_1777_cov_3.597059	13720551	13722327	1777	1	1777	1777	99.83	A01
NODE_47443_length_2262_cov_2.928604	13739706	13740845	1123	2262	1140	1140	100	A01
NODE_56469_length_1813_cov_3.349078	13752227	13754039	1813	1	1813	1813	99.83	A01
NODE_86940_length_1025_cov_2.917722	13759888	13760912	1	1025	1025	1025	99.8	A01
NODE_80683_length_1132_cov_2.045498	13761191	13762322	1132	1	1132	1132	99.82	A01
NODE_70880_length_1342_cov_2.902767	13768364	13769705	1	1342	1342	1342	100	A01
NODE_44288_length_2465_cov_2.974456	13794396	13796860	1	2465	2465	2465	99.96	A01
NODE_78984_length_1163_cov_3.926335	13812747	13813835	1	1089	1089	1089	99.72	A01
NODE_19677_length_5423_cov_2.913954	13843884	13846878	5423	2429	2995	2995	99.77	A01
NODE_19677_length_5423_cov_2.913954	13847123	13849645	2523	1	2523	2523	99.96	A01
NODE_49638_length_2141_cov_2.618702	13851474	13853614	1	2141	2141	2141	99.91	A01
NODE_19471_length_5473_cov_3.932543	13854695	13857587	2581	5473	2893	2893	100	A01
NODE_66479_length_1460_cov_4.118583	13859129	13860588	1	1460	1460	1460	100	A01
NODE_79680_length_1150_cov_3.319664	13879180	13880329	1	1150	1150	1150	100	A01
NODE_4233_length_12380_cov_6.137771	13896705	13898136	6367	4936	1432	1432	99.72	A01
NODE_63231_length_1560_cov_2.525961	13898747	13900306	1560	1	1560	1560	99.81	A01
NODE_38593_length_2899_cov_2.418143	13909974	13912823	1	2850	2850	2850	100	A01
NODE_61036_length_1638_cov_3.030109	13932974	13934611	1638	1	1638	1638	99.88	A01
NODE_77304_length_1198_cov_3.165923	13941394	13942591	1198	1	1198	1198	99.92	A01
NODE_6352_length_10527_cov_5.304306	13954552	13956520	10452	8482	1969	1971	99.75	A01
NODE_12098_length_7571_cov_4.279290	14004660	14005810	7571	6419	1151	1153	99.65	A01
NODE_73056_length_1290_cov_3.484749	14011570	14012859	1	1290	1290	1290	99.92	A01
NODE_46920_length_2292_cov_3.393228	14030670	14031900	2292	1061	1231	1232	99.51	A01
NODE_80572_length_1134_cov_3.019868	14077259	14078392	1134	1	1134	1134	99.91	A01
NODE_81337_length_1119_cov_3.423225	14081455	14082573	1	1119	1119	1119	99.91	A01
NODE_76427_length_1215_cov_3.110721	14083468	14084682	1	1215	1215	1215	100	A01
NODE_79517_length_1153_cov_2.718401	14122980	14124132	1153	1	1153	1153	99.57	A01
NODE_64424_length_1522_cov_3.367474	14133803	14135324	1522	1	1522	1522	99.61	A01
NODE_33230_length_3415_cov_3.099461	14152322	14153829	1805	3312	1508	1508	99.6	A01
NODE_80210_length_1141_cov_2.252820	14205985	14207125	1141	1	1141	1141	100	A01
NODE_78335_length_1176_cov_3.313922	14223665	14224839	1	1176	1175	1176	99.91	A01
NODE_57946_length_1757_cov_2.756548	14236672	14238428	1757	1	1757	1757	99.72	A01
NODE_85883_length_1041_cov_7.102697	14239658	14240698	1041	1	1041	1041	99.71	A01
NODE_6975_length_10115_cov_6.955270	14244301	14251062	10115	3354	6762	6762	99.93	A01
NODE_79665_length_1150_cov_4.340168	14352253	14353402	1	1150	1150	1150	99.74	A01
NODE_26236_length_4294_cov_7.373014	14354761	14358925	4294	132	4165	4163	99.88	A01
NODE_80769_length_1130_cov_2.242165	14379142	14380268	1130	1	1127	1130	99.73	A01
NODE_65040_length_1503_cov_2.535063	14406932	14408434	1503	1	1503	1503	99.93	A01
NODE_55978_length_1834_cov_2.314741	14432230	14434063	1	1834	1834	1834	99.95	A01
NODE_78118_length_1180_cov_4.037171	14438688	14439867	1180	1	1180	1180	99.92	A01
NODE_68152_length_1413_cov_3.616018	14523609	14525020	1413	1	1412	1413	99.79	A01
NODE_71039_length_1338_cov_3.471055	14525672	14527009	1	1338	1338	1338	100	A01
NODE_84972_length_1056_cov_3.557712	14529093	14530124	25	1056	1032	1032	99.9	A01
NODE_72783_length_1296_cov_2.866284	14532199	14533495	1296	1	1297	1296	99.77	A01
NODE_87801_length_1012_cov_3.821390	14534842	14535853	1012	1	1012	1012	99.9	A01
NODE_14823_length_6633_cov_5.964918	14543384	14544393	5203	6212	1010	1010	99.6	A01
NODE_81659_length_1113_cov_2.303089	14558303	14559415	1113	1	1113	1113	99.91	A01
NODE_80255_length_1140_cov_2.700847	14563909	14565048	1140	1	1140	1140	99.82	A01
NODE_79010_length_1163_cov_2.419890	14575746	14576908	1	1163	1163	1163	100	A01
NODE_85854_length_1042_cov_3.217617	14598215	14599235	1042	22	1021	1021	99.8	A01
NODE_75927_length_1226_cov_2.335074	14600035	14601260	1226	1	1226	1226	99.84	A01
NODE_50694_length_2085_cov_2.348108	14617546	14619631	1	2085	2086	2085	99.95	A01
NODE_79511_length_1153_cov_2.902416	14625694	14626846	1	1153	1153	1153	99.91	A01
NODE_58233_length_1745_cov_2.824341	14627211	14628955	1745	1	1745	1745	99.71	A01
NODE_67334_length_1436_cov_2.256071	14632540	14633973	1436	1	1434	1436	99.79	A01
NODE_5812_length_10919_cov_43.709924	14642615	14648237	5282	10919	5623	5638	99.52	A01
NODE_56089_length_1830_cov_3.607530	14650770	14652599	1	1830	1830	1830	99.84	A01
NODE_84660_length_1061_cov_3.400407	14657616	14658676	1	1061	1061	1061	99.91	A01
NODE_59308_length_1704_cov_2.253841	14662444	14664114	1671	1	1671	1671	99.94	A01
NODE_71167_length_1335_cov_3.868839	14672410	14673744	1	1335	1335	1335	100	A01
NODE_69013_length_1390_cov_3.260472	14691895	14693284	1	1390	1390	1390	99.93	A01
NODE_11209_length_7908_cov_2.469161	14694151	14702058	1	7908	7908	7908	99.99	A01
NODE_76688_length_1210_cov_2.753751	14704927	14706136	1	1210	1210	1210	99.67	A01
NODE_61526_length_1620_cov_2.933895	14718403	14720022	1620	1	1620	1620	99.94	A01
NODE_50539_length_2092_cov_3.395037	14721087	14723178	1	2092	2092	2092	99.95	A01
NODE_5800_length_10931_cov_4.622351	14731353	14734023	8260	10931	2671	2672	99.63	A01
NODE_66656_length_1455_cov_3.182874	14736141	14737577	19	1455	1437	1437	99.65	A01
NODE_33833_length_3351_cov_2.949908	14771895	14775245	3351	1	3351	3351	99.97	A01
NODE_33760_length_3359_cov_2.788848	14782596	14785950	3354	1	3355	3354	99.91	A01
NODE_43617_length_2511_cov_2.191865	14786142	14788570	2435	1	2429	2435	99.67	A01
NODE_34381_length_3294_cov_3.658377	14788503	14791797	3294	1	3295	3294	99.91	A01
NODE_45241_length_2401_cov_2.822289	14793294	14795694	1	2401	2401	2401	100	A01
NODE_60756_length_1649_cov_3.253817	14797255	14798903	1649	1	1649	1649	100	A01
NODE_76351_length_1217_cov_2.695614	14815431	14816647	1217	1	1217	1217	100	A01
NODE_39771_length_2798_cov_3.134142	14825182	14827979	1	2798	2798	2798	99.96	A01
NODE_77558_length_1192_cov_5.424215	14855976	14857167	1192	1	1192	1192	99.66	A01
NODE_23522_length_4719_cov_4.911676	14914191	14915362	1	1172	1172	1172	99.66	A01
NODE_73736_length_1274_cov_2.781119	14921209	14922482	1274	1	1274	1274	99.76	A01
NODE_59563_length_1693_cov_3.655941	14938061	14939753	1	1693	1693	1693	99.76	A01
NODE_60849_length_1646_cov_2.648184	14954058	14955703	1646	1	1646	1646	99.88	A01
NODE_54197_length_1914_cov_3.126293	14957367	14959280	1914	1	1914	1914	99.95	A01
NODE_70798_length_1344_cov_3.168114	14964929	14966272	1	1344	1344	1344	99.85	A01
NODE_77529_length_1193_cov_3.810932	15035909	15037101	1193	1	1193	1193	99.66	A01
NODE_18907_length_5600_cov_5.834148	15042815	15045301	2626	140	2487	2487	99.84	A01
NODE_29332_length_3879_cov_3.129406	15045343	15049221	3879	1	3879	3879	100	A01
NODE_87338_length_1019_cov_3.467091	15049350	15050368	1019	1	1019	1019	100	A01
NODE_54572_length_1895_cov_2.829483	15052226	15054119	1895	1	1894	1895	99.84	A01
NODE_53521_length_1945_cov_3.741970	15107668	15109612	1	1945	1945	1945	99.95	A01
NODE_79928_length_1146_cov_2.594013	15117266	15118411	1	1146	1146	1146	99.74	A01
NODE_61777_length_1611_cov_2.973924	15134808	15136418	1	1611	1611	1611	99.94	A01
NODE_68741_length_1397_cov_2.090909	15160278	15161674	1397	1	1397	1397	99.93	A01
NODE_52224_length_2008_cov_2.718281	15161705	15163712	1	2008	2008	2008	100	A01
NODE_82636_length_1095_cov_3.239686	15176855	15177949	1095	1	1095	1095	100	A01
NODE_46066_length_2347_cov_2.663877	15247159	15249505	1	2347	2347	2347	99.96	A01
NODE_85492_length_1048_cov_2.856849	15249547	15250594	1	1048	1048	1048	100	A01
NODE_58290_length_1743_cov_2.575030	15260441	15262183	1	1743	1743	1743	100	A01
NODE_76096_length_1222_cov_3.696943	15262222	15263443	1222	1	1222	1222	100	A01
NODE_82574_length_1096_cov_2.859666	15263480	15264575	1	1096	1096	1096	100	A01
NODE_85976_length_1040_cov_2.971963	15330420	15331437	23	1040	1018	1018	99.8	A01
NODE_45959_length_2353_cov_4.859842	15336469	15337846	2240	862	1378	1379	99.71	A01
NODE_24419_length_4567_cov_3.086414	15343124	15347690	4567	1	4567	4567	99.96	A01
NODE_61301_length_1628_cov_3.546099	15373145	15374519	1375	1	1375	1375	99.93	A01
NODE_50423_length_2097_cov_3.824752	15385381	15387477	1	2097	2097	2097	99.95	A01
NODE_86170_length_1037_cov_4.015625	15402738	15403774	1037	1	1037	1037	99.71	A01
NODE_83493_length_1080_cov_2.854437	15439313	15440392	1	1080	1080	1080	99.81	A01
NODE_69821_length_1368_cov_3.953524	15471048	15472415	1	1368	1368	1368	99.85	A01
NODE_71584_length_1324_cov_3.792302	15488252	15489575	1	1324	1324	1324	100	A01
NODE_3866_length_12836_cov_5.694647	15532009	15538271	12836	6579	6263	6258	99.59	A01
NODE_32567_length_3487_cov_3.333431	15589776	15593262	3487	1	3487	3487	100	A01
NODE_75875_length_1227_cov_2.853043	15611827	15613053	1227	1	1227	1227	99.92	A01
NODE_39324_length_2835_cov_3.005439	15638317	15641085	2835	67	2769	2769	99.96	A01
NODE_40290_length_2755_cov_2.628454	15645799	15648553	1	2755	2755	2755	99.93	A01
NODE_78291_length_1177_cov_2.638182	15648756	15649932	1177	1	1177	1177	100	A01
NODE_53886_length_1928_cov_3.480281	15670741	15672668	1	1928	1928	1928	99.95	A01
NODE_45560_length_2378_cov_3.488483	15700122	15702499	2378	1	2378	2378	100	A01
NODE_37352_length_3007_cov_3.036860	15715614	15718620	1	3007	3007	3007	99.77	A01
NODE_66515_length_1459_cov_3.448625	15720350	15721808	1	1459	1459	1459	99.79	A01
NODE_64301_length_1526_cov_3.339545	15721715	15723240	1	1526	1526	1526	99.93	A01
NODE_3539_length_13240_cov_5.796171	15724064	15725220	1	1156	1157	1156	99.74	A01
NODE_81771_length_1111_cov_2.479691	15740021	15741128	1111	4	1108	1108	99.82	A01
NODE_68319_length_1409_cov_3.267267	15745993	15747401	1	1409	1409	1409	99.72	A01
NODE_50926_length_2072_cov_2.707769	15757744	15759815	1	2072	2072	2072	100	A01
NODE_52433_length_1997_cov_4.531771	15759844	15761836	1997	5	1993	1993	99.75	A01
NODE_84219_length_1068_cov_2.181635	15772135	15773202	1068	1	1068	1068	99.53	A01
NODE_63610_length_1548_cov_3.393610	15777603	15779150	1	1548	1548	1548	99.81	A01
NODE_68709_length_1398_cov_2.917487	15813749	15815146	1398	1	1398	1398	99.79	A01
NODE_85248_length_1052_cov_3.071795	15889396	15890447	1	1052	1052	1052	100	A01
NODE_74814_length_1251_cov_2.970187	15919621	15920869	1249	1	1249	1249	100	A01
NODE_38396_length_2915_cov_3.192741	15922027	15924939	2915	3	2913	2913	99.76	A01
NODE_56095_length_1830_cov_3.119795	16092114	16093942	1	1830	1829	1830	99.78	A01
NODE_43019_length_2553_cov_3.198304	16132072	16134624	1	2553	2553	2553	99.8	A01
NODE_31379_length_3626_cov_9.475063	16155842	16159007	3626	461	3166	3166	99.81	A01
NODE_42550_length_2584_cov_2.845233	16160222	16162035	771	2584	1814	1814	100	A01
NODE_55846_length_1839_cov_1.890465	16170846	16172684	1839	1	1839	1839	100	A01
NODE_69833_length_1368_cov_3.118513	16190514	16191881	1368	1	1368	1368	100	A01
NODE_56763_length_1803_cov_2.847045	16200480	16202282	1803	1	1803	1803	99.78	A01
NODE_46923_length_2292_cov_2.184199	16202266	16204557	2292	1	2292	2292	100	A01
NODE_57081_length_1791_cov_3.034422	16217727	16219517	1791	1	1791	1791	100	A01
NODE_65024_length_1503_cov_3.438990	16237133	16238635	1503	1	1503	1503	100	A01
NODE_67975_length_1418_cov_2.495899	16238811	16240228	1	1418	1418	1418	100	A01
NODE_88311_length_1005_cov_2.383621	16245396	16246400	1	1005	1005	1005	99.7	A01
NODE_81291_length_1120_cov_2.958773	16260110	16261229	1	1120	1120	1120	99.73	A01
NODE_52596_length_1989_cov_3.179393	16311623	16313608	1	1987	1986	1987	99.9	A01
NODE_73010_length_1291_cov_3.297364	16328907	16330197	1291	1	1291	1291	100	A01
NODE_79268_length_1158_cov_3.331175	16337230	16338385	1158	1	1156	1158	99.83	A01
NODE_86517_length_1032_cov_1.917277	16338499	16339530	1032	1	1032	1032	100	A01
NODE_10738_length_8119_cov_5.259513	16342080	16344073	8119	6126	1994	1994	99.55	A01
NODE_80100_length_1143_cov_2.014071	16345634	16346776	1143	1	1143	1143	100	A01
NODE_54431_length_1902_cov_2.829589	16347639	16349540	1902	1	1902	1902	99.95	A01
NODE_70079_length_1362_cov_3.386770	16380207	16381532	37	1362	1326	1326	99.77	A01
NODE_83653_length_1077_cov_3.056000	16383204	16384280	1	1077	1077	1077	99.91	A01
NODE_57566_length_1772_cov_2.622419	16390043	16391814	1772	1	1772	1772	99.72	A01
NODE_56223_length_1824_cov_2.642244	16476365	16478137	1824	52	1773	1773	99.94	A01
NODE_55099_length_1871_cov_2.945373	16507066	16508413	1347	1	1348	1347	99.85	A01
NODE_74010_length_1268_cov_2.950462	16519351	16520618	1	1268	1268	1268	99.84	A01
NODE_67214_length_1439_cov_3.322320	16538447	16539885	1439	1	1439	1439	100	A01
NODE_28232_length_4022_cov_3.581496	16539891	16543912	1	4022	4022	4022	100	A01
NODE_39925_length_2785_cov_2.745199	16584270	16587044	1	2785	2775	2785	99.61	A01
NODE_27719_length_4088_cov_3.241087	16593609	16597696	4088	1	4088	4088	99.93	A01
NODE_70674_length_1347_cov_3.341732	16630653	16631964	1312	1	1312	1312	100	A01
NODE_87216_length_1021_cov_2.236229	16636958	16637978	1021	1	1021	1021	99.8	A01
NODE_70459_length_1352_cov_3.786667	16641716	16643067	1	1352	1352	1352	99.93	A01
NODE_74641_length_1254_cov_3.268479	16644089	16645342	1254	1	1254	1254	99.52	A01
NODE_49898_length_2126_cov_2.733529	16667708	16669833	1	2126	2126	2126	99.91	A01
NODE_88006_length_1009_cov_4.061159	16686267	16687275	1009	1	1009	1009	100	A01
NODE_55054_length_1873_cov_4.442650	16777459	16779331	1	1873	1873	1873	99.73	A01
NODE_87548_length_1016_cov_3.325879	16820142	16821157	1016	1	1016	1016	99.9	A01
NODE_79615_length_1151_cov_3.952514	16853862	16855012	1	1151	1151	1151	99.91	A01
NODE_75007_length_1247_cov_2.300855	16915575	16916821	1247	1	1247	1247	99.76	A01
NODE_65785_length_1480_cov_2.992160	16918718	16920197	1	1480	1480	1480	99.86	A01
NODE_80715_length_1131_cov_3.767552	16977037	16978167	1	1131	1131	1131	99.91	A01
NODE_61004_length_1639_cov_3.111396	17043737	17044968	1639	408	1232	1232	100	A01
NODE_59359_length_1702_cov_2.488615	17053203	17054904	1	1702	1702	1702	99.82	A01
NODE_56302_length_1821_cov_3.893349	17092211	17094031	1821	1	1821	1821	99.67	A01
NODE_13629_length_7016_cov_6.924629	17161205	17162693	1489	1	1489	1489	99.8	A01
NODE_61158_length_1633_cov_2.983933	17175524	17177156	1633	1	1633	1633	99.69	A01
NODE_42962_length_2556_cov_2.629286	17179366	17181921	2556	1	2556	2556	99.88	A01
NODE_77731_length_1188_cov_4.082808	17181934	17183121	1188	1	1188	1188	100	A01
NODE_77824_length_1186_cov_3.763751	17193815	17195000	1	1186	1186	1186	99.92	A01
NODE_57894_length_1759_cov_3.366825	17205108	17206866	1759	1	1759	1759	100	A01
NODE_43575_length_2514_cov_2.885515	17209021	17211532	2514	1	2512	2514	99.8	A01
NODE_18467_length_5695_cov_5.525098	17241840	17243186	1	1347	1347	1347	99.63	A01
NODE_67146_length_1441_cov_3.302053	17245507	17246947	1441	1	1441	1441	100	A01
NODE_24030_length_4633_cov_30.161984	17249954	17251696	4633	2891	1743	1743	99.83	A01
NODE_75096_length_1245_cov_2.754281	17264467	17265712	1245	1	1246	1245	99.84	A01
NODE_60172_length_1671_cov_3.196989	17282374	17284044	1671	1	1671	1671	99.88	A01
NODE_62124_length_1598_cov_2.984878	17293386	17294983	1	1598	1598	1598	99.81	A01
NODE_70091_length_1362_cov_2.350195	17300894	17302255	1	1362	1362	1362	99.71	A01
NODE_51571_length_2039_cov_2.833843	17366667	17368705	1	2039	2039	2039	99.71	A01
NODE_50586_length_2090_cov_3.314953	17368839	17370928	2090	1	2090	2090	99.9	A01
NODE_82329_length_1100_cov_4.844575	17407439	17408538	1100	1	1100	1100	99.73	A01
NODE_66219_length_1467_cov_3.907194	17410058	17411524	1	1467	1467	1467	99.93	A01
NODE_62855_length_1573_cov_2.790107	17441391	17442964	1	1573	1574	1573	99.81	A01
NODE_83782_length_1075_cov_3.113226	17451481	17452555	1075	1	1075	1075	99.63	A01
NODE_21692_length_5030_cov_5.227337	17459003	17463337	1	4333	4335	4333	99.61	A01
NODE_15568_length_6414_cov_5.705381	17465567	17467119	4863	6414	1553	1552	99.61	A01
NODE_62498_length_1585_cov_3.802387	17472149	17473734	1	1585	1586	1585	99.68	A01
NODE_38609_length_2897_cov_3.547163	17504311	17506324	2015	1	2014	2015	99.65	A01
NODE_16508_length_6169_cov_7.009357	17508932	17512355	4475	1051	3424	3425	99.94	A01
NODE_78686_length_1169_cov_2.578755	17514463	17515630	2	1169	1168	1168	100	A01
NODE_37767_length_2971_cov_3.286800	17542515	17545485	2971	1	2971	2971	99.97	A01
NODE_81648_length_1113_cov_3.170849	17560748	17561860	1113	1	1113	1113	100	A01
NODE_66481_length_1460_cov_3.814172	17602427	17603886	1	1460	1460	1460	99.93	A01
NODE_76989_length_1204_cov_3.032831	17632088	17633290	1	1204	1203	1204	99.5	A01
NODE_68594_length_1401_cov_2.814199	17649038	17650438	1	1401	1401	1401	99.86	A01
NODE_84527_length_1063_cov_1.746450	17659649	17660662	1063	49	1014	1015	99.7	A01
NODE_85980_length_1040_cov_2.893043	17670204	17671243	1040	1	1040	1040	100	A01
NODE_73917_length_1270_cov_3.427494	17672560	17673823	1267	4	1264	1264	99.76	A01
NODE_38666_length_2892_cov_3.030906	17674368	17677259	2892	1	2892	2892	100	A01
NODE_70679_length_1347_cov_3.066929	17681893	17683239	1347	1	1347	1347	99.93	A01
NODE_35681_length_3169_cov_4.274256	17688939	17692109	3169	1	3171	3169	99.84	A01
NODE_70682_length_1347_cov_2.861417	17731198	17732544	1347	1	1347	1347	99.7	A01
NODE_18565_length_5675_cov_5.084137	17739169	17740670	5675	4174	1502	1502	99.87	A01
NODE_24164_length_4611_cov_2.665858	17778828	17783433	1	4606	4606	4606	100	A01
NODE_69105_length_1387_cov_3.432824	17803419	17804803	1387	1	1385	1387	99.86	A01
NODE_52782_length_1979_cov_2.782334	17813165	17814710	1	1546	1546	1546	99.81	A01
NODE_45625_length_2374_cov_3.438398	17815245	17817618	1	2374	2374	2374	100	A01
NODE_67929_length_1419_cov_3.409836	17830564	17831958	1395	1	1395	1395	100	A01
NODE_67390_length_1434_cov_3.929993	17837049	17838407	1434	74	1359	1361	99.63	A01
NODE_67390_length_1434_cov_3.929993	17842109	17843220	1113	1	1112	1113	99.73	A01
NODE_84745_length_1060_cov_2.315361	17857824	17858883	1060	1	1060	1060	99.81	A01
NODE_37045_length_3038_cov_2.630530	17889739	17892776	1	3038	3038	3038	99.9	A01
NODE_66027_length_1473_cov_2.646132	17917500	17918972	1	1473	1473	1473	99.8	A01
NODE_47960_length_2232_cov_2.775406	17936306	17938537	2232	1	2232	2232	99.96	A01
NODE_74712_length_1253_cov_2.493197	17940338	17941498	1253	93	1161	1161	100	A01
NODE_49747_length_2134_cov_2.533787	17941698	17943831	1	2134	2134	2134	99.81	A01
NODE_87137_length_1022_cov_2.492063	18019998	18021019	1	1022	1022	1022	100	A01
NODE_84582_length_1062_cov_2.896447	18050910	18051971	1062	1	1062	1062	99.72	A01
NODE_68630_length_1400_cov_2.913076	18105066	18106465	1	1400	1400	1400	99.79	A01
NODE_57843_length_1761_cov_3.298100	18112002	18113762	1761	1	1761	1761	99.77	A01
NODE_4785_length_11811_cov_4.858616	18122381	18124705	11811	9487	2325	2325	99.53	A01
NODE_44805_length_2429_cov_3.366497	18128787	18131215	1	2429	2429	2429	100	A01
NODE_57870_length_1760_cov_3.191325	18131434	18133193	1	1760	1760	1760	100	A01
NODE_63116_length_1564_cov_2.366510	18133264	18134827	1	1564	1564	1564	100	A01
NODE_70547_length_1350_cov_3.769049	18157873	18159222	1	1350	1350	1350	99.7	A01
NODE_68556_length_1402_cov_3.747925	18187882	18189283	1402	1	1402	1402	99.57	A01
NODE_70268_length_1357_cov_3.107813	18207176	18208532	1357	1	1357	1357	99.78	A01
NODE_18561_length_5675_cov_6.220257	18215806	18217233	1428	1	1428	1428	100	A01
NODE_11185_length_7917_cov_5.582653	18228718	18230635	1917	1	1918	1917	99.58	A01
NODE_87185_length_1021_cov_3.422669	18230644	18231665	1	1021	1022	1021	99.61	A01
NODE_70837_length_1343_cov_3.459716	18232886	18234228	1	1343	1343	1343	100	A01
NODE_38976_length_2864_cov_2.705777	18279607	18282470	1	2864	2864	2864	99.93	A01
NODE_71312_length_1332_cov_3.050996	18284205	18285535	1	1332	1331	1332	99.85	A01
NODE_53778_length_1933_cov_3.247845	18285551	18287483	1	1933	1933	1933	100	A01
NODE_61940_length_1605_cov_3.089005	18308345	18309949	1605	1	1605	1605	99.94	A01
NODE_83916_length_1073_cov_2.673695	18309938	18311010	1	1073	1073	1073	100	A01
NODE_85375_length_1050_cov_3.022610	18349781	18350830	1	1050	1050	1050	99.81	A01
NODE_42409_length_2595_cov_2.884829	18371188	18373782	1	2595	2595	2595	100	A01
NODE_64862_length_1508_cov_3.070580	18374100	18375472	135	1508	1373	1374	99.64	A01
NODE_66454_length_1461_cov_2.788295	18386210	18387670	1	1461	1461	1461	100	A01
NODE_76675_length_1210_cov_3.475728	18388623	18389832	1	1210	1210	1210	100	A01
NODE_32245_length_3522_cov_3.536430	18391793	18395314	3522	1	3522	3522	100	A01
NODE_49649_length_2140_cov_2.608337	18395556	18397692	4	2140	2137	2137	100	A01
NODE_47839_length_2239_cov_4.150324	18400597	18401813	1	1217	1217	1217	99.51	A01
NODE_74813_length_1251_cov_2.979557	18402468	18403718	1251	1	1251	1251	99.92	A01
NODE_78821_length_1166_cov_3.406795	18411044	18412209	1166	1	1166	1166	100	A01
NODE_74693_length_1253_cov_4.222789	18425006	18426258	1	1253	1253	1253	100	A01
NODE_60862_length_1645_cov_3.995536	18426269	18427913	1	1645	1645	1645	99.82	A01
NODE_21169_length_5131_cov_4.654333	18435240	18437446	2209	1	2207	2209	99.91	A01
NODE_47663_length_2249_cov_3.049724	18439464	18441712	1	2249	2249	2249	100	A01
NODE_49790_length_2131_cov_5.841772	18459915	18462044	2131	1	2130	2131	99.77	A01
NODE_15306_length_6493_cov_5.299408	18461957	18464708	6493	3742	2752	2752	99.6	A01
NODE_32193_length_3529_cov_3.785921	18473273	18476801	3529	1	3529	3529	99.89	A01
NODE_51520_length_2042_cov_2.346565	18494914	18496205	751	2042	1292	1292	100	A01
NODE_37812_length_2968_cov_2.637150	18496351	18499318	1	2968	2968	2968	99.97	A01
NODE_71913_length_1316_cov_3.715093	18546037	18547352	1	1316	1316	1316	99.92	A01
NODE_23831_length_4667_cov_3.545752	18588484	18593156	4667	1	4673	4667	99.53	A01
NODE_78526_length_1172_cov_2.537900	18597939	18599110	1	1172	1172	1172	100	A01
NODE_42214_length_2609_cov_53.288310	18609630	18612236	2609	1	2607	2609	99.54	A01
NODE_72092_length_1312_cov_3.282591	18628098	18629331	1234	1	1234	1234	99.92	A01
NODE_88233_length_1006_cov_2.665231	18648432	18649437	1	1006	1006	1006	99.9	A01
NODE_85622_length_1046_cov_3.194014	18650265	18651310	1046	1	1046	1046	99.9	A01
NODE_77307_length_1198_cov_2.768956	18699460	18700657	1	1198	1198	1198	100	A01
NODE_40601_length_2729_cov_3.282805	18736306	18737889	2727	1144	1584	1584	99.68	A01
NODE_40601_length_2729_cov_3.282805	18737916	18739095	1180	1	1180	1180	100	A01
NODE_53720_length_1936_cov_2.534158	18740267	18742202	1936	1	1936	1936	100	A01
NODE_84101_length_1070_cov_2.556898	18751653	18752722	1	1070	1070	1070	100	A01
NODE_57076_length_1791_cov_3.677946	18752701	18754491	1791	1	1791	1791	99.94	A01
NODE_55598_length_1850_cov_2.820079	18757129	18758978	1850	1	1850	1850	99.95	A01
NODE_41136_length_2690_cov_3.230769	18759703	18762392	1	2690	2690	2690	99.93	A01
NODE_59496_length_1696_cov_2.987647	18771673	18773368	1696	1	1696	1696	99.71	A01
NODE_19770_length_5402_cov_4.778404	18777294	18780218	5402	2478	2925	2925	99.86	A01
NODE_37751_length_2972_cov_5.227979	18781115	18784085	2972	1	2971	2972	99.83	A01
NODE_57024_length_1793_cov_4.771562	18844755	18846547	1793	1	1793	1793	99.78	A01
NODE_54454_length_1901_cov_3.559759	18847784	18849553	1898	129	1770	1770	99.77	A01
NODE_81296_length_1120_cov_2.813998	18868188	18869307	1120	1	1120	1120	99.55	A01
NODE_71343_length_1331_cov_2.276715	18874774	18876104	1331	1	1331	1331	100	A01
NODE_28419_length_3997_cov_4.861224	18945431	18949425	3997	1	3995	3997	99.82	A01
NODE_83527_length_1079_cov_4.851297	18974393	18975471	1	1079	1079	1079	100	A01
NODE_80094_length_1143_cov_2.686679	18976238	18977380	1143	1	1143	1143	99.83	A01
NODE_61835_length_1609_cov_2.855091	18979147	18980755	1	1609	1609	1609	99.75	A01
NODE_81718_length_1112_cov_2.228986	19062708	19063800	1	1093	1093	1093	100	A01
NODE_12111_length_7565_cov_2.800481	19086235	19090204	3596	7565	3970	3970	99.8	A01
NODE_85983_length_1040_cov_2.846314	19098818	19099856	1040	1	1039	1040	99.71	A01
NODE_84156_length_1069_cov_2.017137	19100849	19101917	1	1069	1069	1069	99.63	A01
NODE_42842_length_2565_cov_3.614952	19104877	19106179	2565	1263	1303	1303	99.69	A01
NODE_57349_length_1780_cov_4.260716	19122497	19124276	1	1780	1780	1780	100	A01
NODE_62980_length_1569_cov_2.903485	19128393	19129961	1569	1	1569	1569	100	A01
NODE_78691_length_1169_cov_2.241758	19132472	19133585	10	1123	1114	1114	99.73	A01
NODE_56246_length_1823_cov_3.219931	19134969	19136498	1531	2	1530	1530	99.87	A01
NODE_79320_length_1157_cov_2.702778	19141835	19142990	2	1157	1156	1156	99.83	A01
NODE_68669_length_1399_cov_2.748865	19163277	19164675	1	1399	1399	1399	99.93	A01
NODE_32175_length_3532_cov_2.911722	19165619	19169150	1	3532	3532	3532	99.94	A01
NODE_78841_length_1166_cov_2.007346	19209303	19210468	1	1166	1166	1166	99.74	A01
NODE_48053_length_2227_cov_2.385581	19210562	19212788	2227	1	2227	2227	99.96	A01
NODE_64514_length_1520_cov_2.374913	19212790	19214309	1520	1	1520	1520	99.93	A01
NODE_74143_length_1265_cov_1.403199	19221880	19223144	1265	1	1265	1265	99.76	A01
NODE_53757_length_1934_cov_2.663974	19232615	19234548	1934	1	1934	1934	100	A01
NODE_86251_length_1036_cov_2.885297	19234575	19235610	1	1036	1036	1036	100	A01
NODE_64503_length_1520_cov_3.196812	19236626	19238145	1520	1	1520	1520	99.74	A01
NODE_71553_length_1325_cov_3.065705	19256556	19257560	1325	321	1005	1005	99.8	A01
NODE_49335_length_2157_cov_4.243750	19272104	19274260	2157	1	2157	2157	100	A01
NODE_88369_length_1004_cov_3.543689	19274269	19275272	1	1004	1004	1004	100	A01
NODE_66658_length_1455_cov_3.008708	19282145	19283599	1	1455	1455	1455	100	A01
NODE_87288_length_1020_cov_2.673383	19285801	19286820	1020	1	1020	1020	99.9	A01
NODE_40932_length_2705_cov_3.318113	19289238	19291942	2705	1	2705	2705	100	A01
NODE_49409_length_2153_cov_3.100193	19296215	19298366	2153	1	2152	2153	99.67	A01
NODE_43432_length_2524_cov_4.272579	19304658	19306188	2524	993	1531	1532	99.8	A01
NODE_44006_length_2483_cov_2.684123	19310694	19313176	2483	1	2483	2483	99.96	A01
NODE_87775_length_1012_cov_34.928342	19319947	19320958	1012	1	1012	1012	99.51	A01
NODE_1960_length_16081_cov_6.223132	19333882	19335029	14934	16081	1148	1148	99.65	A01
NODE_71083_length_1337_cov_3.607937	19355784	19357120	1337	1	1337	1337	99.93	A01
NODE_33841_length_3350_cov_5.204400	19378325	19381674	3350	1	3350	3350	99.64	A01
NODE_24204_length_4604_cov_3.013254	19389986	19394591	4604	1	4606	4604	99.72	A01
NODE_22837_length_4828_cov_3.046727	19405335	19408149	4828	2005	2815	2824	99.5	A01
NODE_13322_length_7117_cov_4.751563	19413910	19420059	7117	968	6150	6150	100	A01
NODE_70928_length_1341_cov_2.768987	19453138	19454446	1341	33	1309	1309	99.92	A01
NODE_69454_length_1378_cov_3.058417	19500702	19502078	1	1378	1377	1378	99.64	A01
NODE_74141_length_1265_cov_2.332492	19515183	19516446	1265	1	1264	1265	99.92	A01
NODE_76290_length_1218_cov_3.239264	19525629	19526846	1	1218	1218	1218	99.92	A01
NODE_59480_length_1697_cov_2.826543	19546740	19548211	225	1697	1472	1473	99.73	A01
NODE_88314_length_1005_cov_2.007543	19550738	19551741	1005	1	1004	1005	99.5	A01
NODE_81585_length_1114_cov_3.616201	19579019	19580132	1	1114	1114	1114	99.73	A01
NODE_42961_length_2556_cov_2.876563	19643080	19645635	2556	1	2556	2556	99.96	A01
NODE_3778_length_12934_cov_5.370771	19655386	19656796	12934	11524	1411	1411	99.86	A01
NODE_39808_length_2795_cov_2.919794	19662453	19665247	2795	1	2795	2795	100	A01
NODE_38745_length_2886_cov_2.976504	19669849	19672734	2886	1	2886	2886	99.83	A01
NODE_86552_length_1031_cov_3.220126	19720223	19721253	1	1031	1031	1031	99.52	A01
NODE_74633_length_1254_cov_3.902294	19730370	19731623	1254	1	1254	1254	99.92	A01
NODE_28954_length_3927_cov_2.761039	19762532	19763871	3927	2588	1340	1340	99.93	A01
NODE_28954_length_3927_cov_2.761039	19764374	19767078	2705	1	2705	2705	99.93	A01
NODE_54304_length_1909_cov_3.864629	19782171	19783437	1398	132	1267	1267	99.84	A01
NODE_79169_length_1160_cov_2.647276	19783673	19784832	1	1160	1160	1160	99.74	A01
NODE_56952_length_1796_cov_3.164631	19799873	19801171	498	1796	1299	1299	99.85	A01
NODE_77776_length_1187_cov_3.978378	20202915	20204101	1187	1	1187	1187	99.75	A01
NODE_50311_length_2104_cov_2.517020	20238968	20241070	2104	1	2103	2104	99.76	A01
NODE_31202_length_3646_cov_11.803306	20247832	20250312	2483	1	2481	2483	99.64	A01
NODE_63115_length_1564_cov_2.690652	20257549	20259112	1564	1	1564	1564	99.87	A01
NODE_87563_length_1016_cov_2.188498	20259707	20260722	1	1016	1016	1016	99.61	A01
NODE_33360_length_3403_cov_3.277210	20264261	20266314	3403	1350	2054	2054	99.9	A01
NODE_82290_length_1101_cov_4.106445	20333875	20334975	1101	1	1101	1101	100	A01
NODE_66052_length_1472_cov_3.261649	20336497	20337848	1472	121	1352	1352	99.85	A01
NODE_78129_length_1180_cov_2.997280	20348939	20350118	1180	1	1180	1180	100	A01
NODE_56250_length_1823_cov_2.556128	20352239	20354060	1823	1	1822	1823	99.56	A01
NODE_57591_length_1771_cov_3.348878	20353984	20355545	143	1704	1562	1562	99.68	A01
NODE_49659_length_2139_cov_3.072260	20357218	20359355	1	2139	2138	2139	99.91	A01
NODE_62620_length_1581_cov_3.216755	20359412	20360991	1	1581	1580	1581	99.68	A01
NODE_87139_length_1022_cov_2.446561	20366216	20367237	1022	1	1022	1022	99.71	A01
NODE_46813_length_2299_cov_3.692169	20384769	20387067	2299	1	2299	2299	99.87	A01
NODE_57561_length_1772_cov_3.034808	20416689	20418428	1772	33	1740	1740	100	A01
NODE_78946_length_1164_cov_2.651334	20421016	20422179	1164	1	1164	1164	100	A01
NODE_36665_length_3072_cov_3.560267	20422162	20425233	1	3072	3072	3072	100	A01
NODE_78033_length_1182_cov_3.000000	20441872	20443053	1182	1	1182	1182	99.75	A01
NODE_83802_length_1075_cov_1.825651	20496305	20497379	1	1075	1075	1075	99.81	A01
NODE_79636_length_1151_cov_2.996276	20519806	20520956	1151	1	1151	1151	99.57	A01
NODE_33113_length_3427_cov_2.732239	20525150	20528576	3427	1	3427	3427	100	A01
NODE_43193_length_2541_cov_3.674919	20528572	20530483	1	1912	1912	1912	100	A01
NODE_62846_length_1573_cov_4.026070	20532289	20533860	1	1573	1572	1573	99.81	A01
NODE_54564_length_1896_cov_2.297966	20538544	20540315	1896	125	1772	1772	99.89	A01
NODE_21277_length_5109_cov_4.932234	20555232	20556649	3692	5109	1418	1418	99.86	A01
NODE_57361_length_1780_cov_2.642396	20556624	20558403	1	1780	1780	1780	99.72	A01
NODE_79977_length_1145_cov_3.226592	20577806	20578950	1145	1	1145	1145	100	A01
NODE_78886_length_1165_cov_2.750919	20590947	20592111	1165	1	1165	1165	99.91	A01
NODE_84254_length_1067_cov_3.151515	20592085	20593151	1	1067	1067	1067	99.63	A01
NODE_40548_length_2734_cov_3.738803	20781679	20784381	2703	1	2703	2703	99.67	A01
NODE_71225_length_1334_cov_1.900557	20791720	20793052	1334	1	1333	1334	99.85	A01
NODE_73690_length_1275_cov_3.795492	20797511	20798714	1203	1	1204	1203	99.92	A01
NODE_20810_length_5199_cov_2.910972	20798771	20803400	5199	568	4630	4632	99.72	A01
NODE_42239_length_2608_cov_2.418017	20814249	20816856	1	2608	2608	2608	99.85	A01
NODE_54499_length_1899_cov_3.491767	20829688	20831588	1	1899	1901	1899	99.63	A01
NODE_46657_length_2308_cov_3.596145	20833806	20836114	2308	1	2309	2308	99.78	A01
NODE_14890_length_6615_cov_5.967880	20836337	20838066	6615	4886	1730	1730	99.88	A01
NODE_54561_length_1896_cov_2.862012	20995608	20997503	1	1896	1896	1896	99.63	A01
NODE_66220_length_1467_cov_3.720144	21025484	21026950	1	1467	1467	1467	99.66	A01
NODE_70340_length_1355_cov_3.514867	21087167	21088361	158	1355	1195	1198	99.58	A01
NODE_13305_length_7121_cov_5.235662	21108070	21110298	2230	1	2229	2230	99.69	A01
NODE_81689_length_1112_cov_4.139130	21120003	21121114	1112	1	1112	1112	99.91	A01
NODE_74588_length_1255_cov_3.841256	21139511	21140765	1255	1	1255	1255	99.92	A01
NODE_51132_length_2062_cov_2.684131	21162589	21164650	2062	1	2062	2062	99.9	A01
NODE_66958_length_1446_cov_3.659606	21179059	21180504	1	1446	1446	1446	99.86	A01
NODE_42777_length_2570_cov_2.804252	21185610	21188178	2569	1	2569	2569	99.65	A01
NODE_76378_length_1216_cov_4.014925	21189893	21191108	1216	1	1216	1216	99.92	A01
NODE_59222_length_1707_cov_3.010429	21211868	21213574	1707	1	1707	1707	99.88	A01
NODE_59041_length_1713_cov_2.990220	21217716	21219205	1713	224	1490	1490	99.87	A01
NODE_55522_length_1853_cov_3.365991	21261766	21263618	1853	1	1853	1853	99.95	A01
NODE_64366_length_1524_cov_3.027643	21306505	21308027	1524	1	1523	1524	99.93	A01
NODE_61524_length_1620_cov_2.988334	21333842	21335461	1	1620	1620	1620	100	A01
NODE_25354_length_4427_cov_5.533103	21356785	21358105	1524	204	1321	1321	100	A01
NODE_56713_length_1805_cov_4.081597	21360371	21361435	741	1805	1065	1065	99.62	A01
NODE_85169_length_1053_cov_3.597336	21378884	21379935	1052	1	1052	1052	99.9	A01
NODE_78873_length_1165_cov_3.736213	21380571	21381735	1165	1	1165	1165	99.91	A01
NODE_77952_length_1184_cov_2.393857	21395055	21396162	77	1184	1108	1108	99.91	A01
NODE_73536_length_1278_cov_3.988343	21396342	21397619	1278	1	1278	1278	100	A01
NODE_28497_length_3987_cov_3.449872	21418179	21422173	3987	1	3995	3987	99.57	A01
NODE_47883_length_2236_cov_4.095878	21425353	21427589	1	2236	2237	2236	99.69	A01
NODE_38517_length_2905_cov_2.775813	21477916	21480740	2905	86	2825	2820	99.61	A01
NODE_77880_length_1185_cov_4.287906	21492562	21493746	1	1185	1185	1185	99.92	A01
NODE_71834_length_1318_cov_3.174859	21519514	21520831	1	1318	1318	1318	100	A01
NODE_77385_length_1196_cov_3.953530	21521208	21522403	1	1196	1196	1196	100	A01
NODE_84845_length_1058_cov_3.593272	21524002	21525059	1	1058	1058	1058	99.91	A01
NODE_27184_length_4162_cov_12.876622	21526664	21528194	2632	4162	1531	1531	99.93	A01
NODE_59008_length_1714_cov_5.752596	21535068	21536305	1386	149	1238	1238	99.6	A01
NODE_59245_length_1706_cov_3.169429	21543333	21545038	1	1706	1706	1706	99.94	A01
NODE_51529_length_2041_cov_4.755092	21547467	21549508	2041	1	2042	2041	99.95	A01
NODE_71807_length_1319_cov_2.544283	21608727	21610024	1	1298	1298	1298	99.69	A01
NODE_75364_length_1239_cov_2.762478	21610768	21612006	1239	1	1239	1239	99.84	A01
NODE_76996_length_1204_cov_2.725821	21631384	21632587	1	1204	1204	1204	100	A01
NODE_65418_length_1491_cov_2.496464	21719005	21720401	96	1491	1397	1396	99.71	A01
NODE_57356_length_1780_cov_3.322372	21752809	21754588	1	1780	1780	1780	99.89	A01
NODE_58873_length_1720_cov_4.213634	22022753	22024008	1720	465	1256	1256	99.84	A01
NODE_40614_length_2728_cov_4.121086	22136048	22137283	617	1853	1236	1237	99.92	A01
NODE_77775_length_1187_cov_4.019820	22279930	22281116	1	1187	1187	1187	100	A01
NODE_75878_length_1227_cov_2.673913	22300294	22301520	1227	1	1227	1227	99.92	A01
NODE_78295_length_1177_cov_1.955455	22307084	22308260	1177	1	1177	1177	99.83	A01
NODE_75862_length_1227_cov_3.876522	22321571	22322721	77	1227	1151	1151	99.83	A01
NODE_9315_length_8769_cov_19.661068	22383904	22390166	1262	7524	6263	6263	100	A01
NODE_84399_length_1065_cov_1.420040	22391782	22392846	1	1065	1065	1065	99.91	A01
NODE_50693_length_2085_cov_2.531375	22398629	22400713	1	2085	2085	2085	99.95	A01
NODE_25246_length_4443_cov_3.221484	22400798	22403313	1	2516	2516	2516	99.64	A01
NODE_39645_length_2809_cov_3.563324	22427072	22429880	2809	1	2809	2809	99.89	A01
NODE_79848_length_1147_cov_4.096262	22449897	22450990	1147	54	1094	1094	100	A01
NODE_86114_length_1038_cov_3.457856	22474553	22475590	1	1038	1038	1038	99.81	A01
NODE_88654_length_1000_cov_3.208017	22515119	22516118	1000	1	1000	1000	99.8	A01
NODE_40218_length_2761_cov_3.783532	22526129	22527424	1	1296	1296	1296	99.92	A01
NODE_82013_length_1107_cov_2.030097	22568202	22569308	1	1107	1107	1107	99.91	A01
NODE_74259_length_1262_cov_3.303797	22597991	22599252	1	1262	1262	1262	99.92	A01
NODE_49660_length_2138_cov_22.639495	22601200	22603336	1	2138	2137	2138	99.58	A01
NODE_20944_length_5175_cov_5.376226	22736667	22737994	5175	3848	1328	1328	99.85	A01
NODE_87410_length_1018_cov_3.205101	22758542	22759557	1016	1	1016	1016	99.8	A01
NODE_81830_length_1110_cov_2.915779	22802386	22803495	1	1110	1110	1110	100	A01
NODE_13158_length_7176_cov_3.731089	22810203	22815958	5756	1	5756	5756	99.91	A01
NODE_83971_length_1072_cov_3.541709	22817944	22819015	1072	1	1072	1072	100	A01
NODE_83551_length_1079_cov_3.296407	22822921	22823999	1079	1	1079	1079	99.72	A01
NODE_57828_length_1762_cov_2.443323	22824112	22825873	1	1762	1762	1762	99.89	A01
NODE_77297_length_1198_cov_3.500446	23025455	23026652	1198	1	1198	1198	99.67	A01
NODE_15628_length_6397_cov_3.140981	23067758	23072953	5196	1	5196	5196	99.9	A01
NODE_83345_length_1083_cov_2.567594	23080811	23081893	1083	1	1083	1083	100	A01
NODE_30147_length_3780_cov_4.440724	23146736	23149116	1	2381	2381	2381	99.66	A01
NODE_81605_length_1114_cov_2.740598	23185753	23186866	1	1114	1114	1114	99.73	A01
NODE_39839_length_2792_cov_3.498711	23242682	23245177	1	2496	2496	2496	99.92	A01
NODE_81823_length_1110_cov_3.097773	23248466	23249575	1	1110	1110	1110	99.91	A01
NODE_23136_length_4781_cov_4.697917	23259549	23262385	1945	4781	2837	2837	99.96	A01
NODE_46548_length_2317_cov_3.279018	23314993	23317286	2295	1	2294	2295	99.56	A01
NODE_43057_length_2550_cov_4.496563	23398054	23399124	1385	315	1071	1071	99.53	A01
NODE_75831_length_1228_cov_3.370982	23464524	23465751	1228	1	1228	1228	100	A01
NODE_64112_length_1532_cov_3.248797	23470935	23472466	1532	1	1532	1532	100	A01
NODE_72573_length_1301_cov_3.508170	23586372	23587672	1	1301	1301	1301	99.77	A01
NODE_54750_length_1887_cov_2.618232	23605337	23607223	1887	1	1887	1887	100	A01
NODE_2152_length_15652_cov_6.325393	23624988	23628779	9998	13787	3792	3790	99.68	A01
NODE_70229_length_1358_cov_2.448087	23645209	23646565	1	1358	1357	1358	99.93	A01
NODE_87756_length_1013_cov_2.825855	23664640	23665652	1	1013	1013	1013	100	A01
NODE_67080_length_1443_cov_3.081259	23716185	23717597	1443	31	1413	1413	99.86	A01
NODE_83769_length_1075_cov_3.790581	23800729	23801803	1075	1	1075	1075	99.81	A01
NODE_80755_length_1130_cov_3.529915	23859057	23860186	1130	1	1130	1130	100	A01
NODE_54325_length_1908_cov_3.809940	23860434	23862341	1908	1	1908	1908	99.84	A01
NODE_59213_length_1707_cov_4.623926	23867089	23868599	195	1707	1511	1513	99.54	A01
NODE_79643_length_1151_cov_2.863128	23872673	23873823	1151	1	1151	1151	99.91	A01
NODE_76435_length_1215_cov_2.803163	23874128	23875343	1	1215	1216	1215	99.75	A01
NODE_31406_length_3624_cov_3.470257	23878259	23879761	1504	1	1503	1504	99.67	A01
NODE_72424_length_1304_cov_4.056235	23976732	23978035	1304	1	1304	1304	99.85	A01
NODE_27181_length_4163_cov_3.416544	24304554	24308097	4163	620	3544	3544	99.8	A01
NODE_47743_length_2244_cov_4.486848	24396331	24398574	2244	1	2244	2244	99.82	A01
NODE_49448_length_2151_cov_3.103664	24399094	24401215	2151	30	2122	2122	100	A01
NODE_68007_length_1417_cov_2.984328	24415633	24417048	1	1417	1416	1417	99.65	A01
NODE_61865_length_1608_cov_3.392554	24430006	24431378	236	1608	1373	1373	99.85	A01
NODE_22168_length_4942_cov_6.705036	24485610	24487094	1	1484	1485	1484	99.73	A01
NODE_82435_length_1098_cov_3.669931	24491543	24492577	1098	64	1035	1035	99.9	A01
NODE_69785_length_1369_cov_3.342879	24504051	24505346	1	1296	1296	1296	99.92	A01
NODE_81441_length_1117_cov_3.333654	24512541	24513657	1	1117	1117	1117	99.91	A01
NODE_64117_length_1532_cov_2.637113	24515786	24517317	1	1532	1532	1532	99.74	A01
NODE_83390_length_1082_cov_2.712438	24541437	24542518	1082	1	1082	1082	99.91	A01
NODE_80173_length_1141_cov_3.961466	24546383	24547523	1	1141	1141	1141	99.82	A01
NODE_72639_length_1299_cov_4.111293	24549919	24551217	1	1299	1299	1299	99.85	A01
NODE_79927_length_1146_cov_2.602432	24561205	24562276	1072	1	1072	1072	99.72	A01
NODE_63997_length_1536_cov_3.023304	24567531	24569063	1	1533	1533	1533	100	A01
NODE_53943_length_1926_cov_2.246079	24575591	24577516	1926	1	1926	1926	99.84	A01
NODE_76787_length_1208_cov_3.618921	24592803	24594008	3	1208	1206	1206	99.67	A01
NODE_74047_length_1267_cov_3.384874	24596953	24598219	1	1267	1267	1267	100	A01
NODE_77696_length_1189_cov_3.312050	24599942	24601130	1	1189	1189	1189	100	A01
NODE_53653_length_1939_cov_2.937164	24601128	24603066	1	1939	1939	1939	99.95	A01
NODE_75212_length_1242_cov_3.569099	24665884	24667125	1242	1	1242	1242	99.76	A01
NODE_3421_length_13407_cov_6.146962	24713079	24714708	10450	12080	1630	1631	99.75	A01
NODE_34726_length_3258_cov_5.253694	24715426	24716710	1	1285	1285	1285	99.77	A01
NODE_33149_length_3422_cov_5.878326	24825474	24827759	3422	1137	2286	2286	99.96	A01
NODE_33149_length_3422_cov_5.878326	24827979	24829115	1137	1	1137	1137	99.74	A01
NODE_85911_length_1041_cov_3.847510	24849560	24850600	1041	1	1041	1041	99.81	A01
NODE_84908_length_1057_cov_3.667347	24866939	24867995	1	1057	1057	1057	100	A01
NODE_59705_length_1688_cov_3.434513	24960159	24961697	1538	1	1539	1538	99.55	A01
NODE_30770_length_3701_cov_7.202539	24977540	24980622	3125	41	3083	3085	99.74	A01
NODE_79206_length_1159_cov_3.500924	25019577	25020735	1	1159	1159	1159	99.74	A01
NODE_57533_length_1773_cov_2.175708	25022655	25024426	1773	1	1772	1773	99.55	A01
NODE_76523_length_1213_cov_2.916373	25038912	25040124	1	1213	1213	1213	99.92	A01
NODE_45516_length_2381_cov_4.691406	25104015	25105224	2381	1172	1210	1210	99.92	A01
NODE_38975_length_2864_cov_4.400072	25105199	25106464	1269	4	1266	1266	99.61	A01
NODE_20634_length_5230_cov_4.330099	25178016	25179594	1582	1	1579	1582	99.56	A01
NODE_22592_length_4865_cov_5.554929	25185937	25187056	3748	4865	1120	1118	99.73	A01
NODE_72814_length_1295_cov_3.467159	25205021	25206315	1	1295	1295	1295	100	A01
NODE_77735_length_1188_cov_3.689469	25254358	25255545	1188	1	1188	1188	100	A01
NODE_59760_length_1686_cov_3.471100	25260865	25262550	1	1686	1686	1686	99.94	A01
NODE_65345_length_1493_cov_3.192090	25264266	25265758	1	1493	1493	1493	99.93	A01
NODE_74600_length_1255_cov_3.052632	25266526	25267780	1255	1	1255	1255	99.92	A01
NODE_47979_length_2231_cov_2.515785	25280204	25282261	1	2056	2058	2056	99.51	A01
NODE_71302_length_1332_cov_3.766534	25284793	25286124	1332	1	1332	1332	99.92	A01
NODE_47558_length_2255_cov_2.859504	25288075	25290329	1	2255	2255	2255	99.96	A01
NODE_65615_length_1485_cov_3.647727	25306245	25307729	1485	1	1485	1485	99.87	A01
NODE_67079_length_1443_cov_3.120059	25307833	25309262	1429	1	1430	1429	99.58	A01
NODE_80971_length_1126_cov_3.378456	25314214	25315339	1	1126	1126	1126	99.91	A01
NODE_83646_length_1077_cov_3.682000	25338780	25339856	1077	1	1077	1077	99.91	A01
NODE_67082_length_1443_cov_2.944363	25349931	25351226	1443	148	1296	1296	99.77	A01
NODE_47002_length_2287_cov_2.788688	25364477	25366763	1	2287	2287	2287	99.83	A01
NODE_63760_length_1543_cov_3.044338	25376559	25378040	1482	1	1482	1482	99.87	A01
NODE_82579_length_1096_cov_2.737978	25378933	25380028	1	1096	1096	1096	99.82	A01
NODE_40130_length_2769_cov_3.897103	25384659	25387427	1	2769	2769	2769	100	A01
NODE_59906_length_1680_cov_3.979414	25389338	25391015	1	1680	1678	1680	99.88	A01
NODE_84667_length_1061_cov_3.015244	25399011	25400071	1	1061	1061	1061	99.72	A01
NODE_81587_length_1114_cov_3.567020	25404804	25405917	1	1114	1114	1114	99.73	A01
NODE_71224_length_1334_cov_2.351631	25412696	25414029	1	1334	1334	1334	100	A01
NODE_57967_length_1756_cov_3.103038	25430205	25431705	1756	258	1501	1499	99.53	A01
NODE_43351_length_2531_cov_3.662999	25444787	25447316	2531	1	2530	2531	99.88	A01
NODE_76015_length_1224_cov_2.884045	25478388	25479611	1224	1	1224	1224	99.92	A01
NODE_77732_length_1188_cov_3.985599	25480992	25482178	1	1188	1187	1188	99.75	A01
NODE_7904_length_9521_cov_4.270119	25581782	25583117	9521	8186	1336	1336	99.85	A01
NODE_24697_length_4526_cov_10.264779	25586384	25590676	1	4295	4293	4295	99.65	A01
NODE_80906_length_1127_cov_3.384762	25595198	25596324	1	1127	1127	1127	99.91	A01
NODE_42363_length_2599_cov_3.226011	25611199	25613797	1	2599	2599	2599	99.92	A01
NODE_28129_length_4035_cov_3.381758	25642124	25646158	4035	1	4035	4035	99.93	A01
NODE_64712_length_1513_cov_2.875348	25652143	25653636	22	1513	1494	1492	99.8	A01
NODE_71218_length_1334_cov_2.964200	25663217	25664524	1334	26	1308	1309	99.77	A01
NODE_82969_length_1089_cov_3.773715	25678845	25679932	1088	1	1088	1088	99.82	A01
NODE_26776_length_4215_cov_4.007250	25684808	25686479	1675	2	1672	1674	99.58	A01
NODE_38414_length_2913_cov_5.581805	25694022	25695128	2913	1807	1107	1107	99.82	A01
NODE_54101_length_1918_cov_3.509506	25760110	25761976	52	1918	1867	1867	99.73	A01
NODE_31823_length_3573_cov_4.855263	25765248	25766484	508	1744	1237	1237	99.51	A01
NODE_82860_length_1091_cov_3.238659	25769808	25770898	1091	1	1091	1091	99.73	A01
NODE_74186_length_1264_cov_2.751474	25775683	25776948	1	1264	1266	1264	99.76	A01
NODE_54355_length_1906_cov_2.880809	25791694	25793512	1818	1	1819	1818	99.84	A01
NODE_67443_length_1432_cov_5.290775	25806095	25807524	1432	1	1430	1432	99.51	A01
NODE_70357_length_1355_cov_2.546166	25873537	25874891	1355	1	1355	1355	99.93	A01
NODE_71764_length_1320_cov_3.394208	25875443	25876761	1320	1	1319	1320	99.55	A01
NODE_83853_length_1074_cov_3.092277	25937784	25938857	1	1074	1074	1074	100	A01
NODE_42140_length_2615_cov_3.947203	25942451	25945065	2615	1	2615	2615	100	A01
NODE_62337_length_1591_cov_2.253633	25953729	25955319	1	1591	1591	1591	100	A01
NODE_75047_length_1246_cov_2.612489	25992178	25993423	1	1246	1246	1246	100	A01
NODE_87413_length_1018_cov_3.143464	26027713	26028730	1018	1	1018	1018	99.9	A01
NODE_5639_length_11050_cov_7.036727	26089425	26090679	11050	9796	1255	1255	99.52	A01
NODE_7424_length_9816_cov_6.182770	26107538	26109381	9744	7901	1844	1844	99.95	A01
NODE_87386_length_1018_cov_4.963868	26152202	26153219	1	1018	1018	1018	99.8	A01
NODE_25093_length_4466_cov_4.203919	26165304	26168274	1499	4466	2971	2968	99.76	A01
NODE_69483_length_1377_cov_3.178462	26232480	26233856	1	1377	1377	1377	100	A01
NODE_15501_length_6432_cov_5.725413	26287313	26288336	1	1024	1024	1024	100	A01
NODE_40863_length_2709_cov_3.349924	26302751	26304964	2709	496	2214	2214	99.86	A01
NODE_60056_length_1675_cov_2.898623	26306224	26307334	1675	565	1111	1111	99.64	A01
NODE_48251_length_2216_cov_2.547452	26308374	26309987	603	2216	1614	1614	99.88	A01
NODE_72611_length_1300_cov_3.182339	26323851	26325150	1300	1	1300	1300	99.69	A01
NODE_76910_length_1205_cov_4.775709	26372605	26373809	1	1205	1205	1205	99.92	A01
NODE_51839_length_2026_cov_3.124166	26414813	26416838	2026	1	2026	2026	99.85	A01
NODE_33252_length_3413_cov_2.777578	26416840	26420252	3413	1	3413	3413	99.97	A01
NODE_25741_length_4366_cov_2.862206	26428773	26432385	4366	754	3613	3613	99.86	A01
NODE_54170_length_1915_cov_3.004353	26436046	26437865	96	1915	1820	1820	99.89	A01
NODE_10207_length_8363_cov_4.788559	26527089	26529474	2390	1	2386	2390	99.58	A01
NODE_85360_length_1050_cov_4.627955	26531285	26532334	1	1050	1050	1050	99.9	A01
NODE_82293_length_1101_cov_3.896484	26535024	26536124	1	1101	1101	1101	100	A01
NODE_84718_length_1060_cov_3.757884	26586152	26587211	1	1060	1060	1060	100	A01
NODE_62175_length_1596_cov_3.292956	26608622	26610153	1596	65	1532	1532	100	A01
NODE_77255_length_1199_cov_2.765597	26614725	26615923	1199	1	1199	1199	99.92	A01
NODE_26133_length_4307_cov_4.503073	26621896	26623993	2097	1	2098	2097	99.52	A01
NODE_77545_length_1193_cov_2.466846	26624346	26625539	1	1193	1194	1193	99.83	A01
NODE_76220_length_1220_cov_2.314961	26647191	26648410	1	1220	1220	1220	99.92	A01
NODE_76791_length_1208_cov_3.455349	26756702	26757909	1208	1	1208	1208	100	A01
NODE_60415_length_1661_cov_3.300505	26810156	26811813	1658	1	1658	1658	99.94	A01
NODE_88290_length_1005_cov_3.313578	26816742	26817746	1005	1	1005	1005	100	A01
NODE_78377_length_1175_cov_3.275956	26818603	26819777	1175	1	1175	1175	100	A01
NODE_61720_length_1612_cov_12.199349	26823526	26825137	1612	1	1612	1612	99.63	A01
NODE_75916_length_1226_cov_3.302872	26850278	26851503	1	1226	1226	1226	100	A01
NODE_34344_length_3297_cov_7.610870	26851504	26854494	3297	308	2991	2990	99.9	A01
NODE_14271_length_6799_cov_2.997769	26860826	26867629	1	6799	6804	6799	99.85	A01
NODE_47926_length_2234_cov_4.391748	26878328	26880562	2234	1	2235	2234	99.55	A01
NODE_35504_length_3185_cov_4.251287	26880602	26883785	3185	1	3184	3185	99.84	A01
NODE_85727_length_1044_cov_3.815926	26885474	26886517	1044	1	1044	1044	99.81	A01
NODE_70512_length_1351_cov_2.974097	26923102	26924452	1351	1	1351	1351	99.78	A01
NODE_85795_length_1043_cov_3.446170	26928513	26929555	1	1043	1043	1043	99.9	A01
NODE_23143_length_4780_cov_3.890921	26936371	26940797	354	4780	4427	4427	99.86	A01
NODE_63638_length_1547_cov_3.005442	26949542	26951088	1547	1	1547	1547	100	A01
NODE_60905_length_1643_cov_3.937420	26952670	26954312	1643	1	1643	1643	100	A01
NODE_76004_length_1224_cov_3.478640	26965078	26966301	1224	1	1224	1224	100	A01
NODE_76473_length_1214_cov_3.304310	26974928	26976141	1	1214	1214	1214	100	A01
NODE_56156_length_1827_cov_2.816000	26977215	26979041	1	1827	1827	1827	99.89	A01
NODE_83795_length_1075_cov_2.375752	26987089	26988162	1	1075	1074	1075	99.72	A01
NODE_82221_length_1102_cov_4.505366	26993533	26994633	1	1102	1101	1102	99.64	A01
NODE_82462_length_1098_cov_1.669931	27137858	27138955	1	1098	1098	1098	99.82	A01
NODE_87065_length_1023_cov_3.136364	27148568	27149590	1	1023	1023	1023	100	A01
NODE_85416_length_1049_cov_3.832305	27228894	27229942	1	1049	1049	1049	99.71	A01
NODE_74594_length_1255_cov_3.452462	27321640	27322894	1255	1	1255	1255	99.84	A01
NODE_49497_length_2148_cov_4.137132	27327398	27329545	2148	1	2148	2148	99.95	A01
NODE_87044_length_1023_cov_4.243129	27334342	27335364	1023	1	1023	1023	100	A01
NODE_46313_length_2333_cov_3.735816	27335323	27337655	2333	1	2333	2333	99.96	A01
NODE_58225_length_1745_cov_4.276978	27344171	27345915	1	1745	1745	1745	100	A01
NODE_86803_length_1027_cov_3.603158	27349721	27350747	1	1027	1027	1027	100	A01
NODE_57669_length_1768_cov_3.840923	27474582	27476348	1768	1	1767	1768	99.83	A01
NODE_36130_length_3125_cov_3.685039	27602472	27605596	1	3125	3125	3125	99.94	A01
NODE_82383_length_1099_cov_3.541096	27680492	27681588	1099	1	1097	1099	99.73	A01
NODE_74768_length_1252_cov_2.654468	27773592	27774617	229	1252	1026	1024	99.61	A01
NODE_85243_length_1052_cov_3.230769	27908306	27909357	1052	1	1052	1052	99.9	A01
NODE_82857_length_1091_cov_3.538462	27950550	27951640	1	1091	1091	1091	99.91	A01
NODE_68963_length_1391_cov_4.888889	27956612	27958002	1	1391	1391	1391	100	A01
NODE_58751_length_1725_cov_3.256675	27961275	27962999	1	1725	1725	1725	100	A01
NODE_62149_length_1597_cov_3.028289	28019062	28020658	1	1597	1597	1597	99.75	A01
NODE_68946_length_1392_cov_2.440304	28083833	28085224	1392	1	1392	1392	99.86	A01
NODE_78949_length_1164_cov_2.148114	28085154	28086317	1164	1	1164	1164	99.66	A01
NODE_60271_length_1667_cov_3.259119	28141423	28143089	1667	1	1667	1667	99.88	A01
NODE_38611_length_2897_cov_2.906738	28149225	28152121	1	2897	2897	2897	99.9	A01
NODE_39702_length_2804_cov_3.008801	28155568	28158371	2804	1	2804	2804	99.93	A01
NODE_85987_length_1040_cov_2.606438	28159110	28160140	1	1031	1031	1031	99.71	A01
NODE_70076_length_1362_cov_3.824125	28190805	28192166	1362	1	1362	1362	99.78	A01
NODE_84308_length_1066_cov_4.279070	28197287	28198352	1	1066	1066	1066	100	A01
NODE_78927_length_1164_cov_4.062557	28275824	28276987	1	1164	1164	1164	100	A01
NODE_79025_length_1162_cov_5.924424	28312152	28313313	1162	1	1162	1162	100	A01
NODE_57175_length_1787_cov_3.598830	28334335	28336121	1	1787	1787	1787	100	A01
NODE_81475_length_1116_cov_4.022137	28357280	28358395	1	1116	1116	1116	99.82	A01
NODE_39807_length_2795_cov_4.039735	28364506	28366287	1	1782	1782	1782	99.94	A01
NODE_59785_length_1685_cov_4.523010	28366336	28368020	1685	1	1685	1685	100	A01
NODE_61705_length_1613_cov_3.934245	28368872	28370484	1613	1	1613	1613	99.94	A01
NODE_84031_length_1071_cov_2.762575	28375635	28376705	1071	1	1071	1071	99.81	A01
NODE_54125_length_1917_cov_3.139674	28383299	28385214	1917	1	1916	1917	99.95	A01
NODE_82923_length_1090_cov_2.860809	28457946	28459035	1090	1	1090	1090	100	A01
NODE_63969_length_1537_cov_3.000000	28547816	28549353	1537	1	1538	1537	99.74	A01
NODE_78519_length_1172_cov_3.329680	28573831	28575002	1	1172	1172	1172	99.91	A01
NODE_3700_length_13044_cov_6.842369	28592608	28593788	2	1182	1181	1181	99.58	A01
NODE_48439_length_2205_cov_2.851504	28600352	28602556	1	2205	2205	2205	99.91	A01
NODE_84811_length_1058_cov_12.484200	28610871	28611928	1	1058	1058	1058	99.62	A01
NODE_81847_length_1109_cov_29.347868	28631196	28632303	1	1109	1108	1109	99.73	A01
NODE_86627_length_1030_cov_2.711438	28639274	28640303	1030	1	1030	1030	99.81	A01
NODE_82567_length_1096_cov_3.317959	28657467	28658562	1096	1	1096	1096	100	A01
NODE_74811_length_1251_cov_3.560477	28658520	28659769	1251	1	1250	1251	99.68	A01
NODE_55473_length_1855_cov_3.418448	28673290	28675144	1855	1	1855	1855	99.95	A01
NODE_70219_length_1358_cov_3.409055	28689110	28690467	1358	1	1358	1358	99.63	A01
NODE_66685_length_1454_cov_3.897603	28701752	28703205	1	1454	1454	1454	99.93	A01
NODE_82502_length_1097_cov_3.173529	28733052	28734148	1	1097	1097	1097	99.91	A01
NODE_77543_length_1193_cov_2.610215	28756191	28757383	1193	1	1193	1193	99.75	A01
NODE_75962_length_1225_cov_3.430314	28799817	28801041	1225	1	1225	1225	100	A01
NODE_87214_length_1021_cov_2.352754	28801209	28802229	1	1021	1021	1021	100	A01
NODE_79359_length_1156_cov_2.784986	28824494	28825649	1156	1	1156	1156	99.83	A01
NODE_43732_length_2503_cov_3.084089	28826917	28829419	1	2503	2503	2503	100	A01
NODE_65413_length_1491_cov_2.966054	28829778	28831268	1491	1	1491	1491	99.93	A01
NODE_85256_length_1052_cov_2.652308	28838846	28839895	1	1050	1050	1050	99.81	A01
NODE_23095_length_4788_cov_5.398429	28854315	28856510	2218	4414	2196	2197	99.55	A01
NODE_49464_length_2150_cov_3.526773	28874201	28876352	1	2150	2152	2150	99.86	A01
NODE_71787_length_1319_cov_4.694042	28876803	28878064	58	1319	1262	1262	99.84	A01
NODE_78234_length_1178_cov_2.305177	28916529	28917707	1178	1	1179	1178	99.83	A01
NODE_42204_length_2611_cov_3.138516	28934916	28937526	2611	1	2611	2611	99.92	A01
NODE_79465_length_1154_cov_2.070566	28974381	28975534	1154	1	1154	1154	99.83	A01
NODE_88011_length_1009_cov_3.670601	28984513	28985521	1	1009	1009	1009	99.8	A01
NODE_42054_length_2620_cov_241.043256	29030812	29031822	1011	1	1011	1011	99.9	A01
NODE_84915_length_1057_cov_3.431633	29033182	29034238	1057	1	1057	1057	99.91	A01
NODE_29199_length_3894_cov_5.439612	29126838	29128042	1206	1	1205	1206	99.5	A01
NODE_54497_length_1899_cov_3.952799	29136790	29138688	1	1899	1899	1899	99.84	A01
NODE_15986_length_6301_cov_7.554145	29141112	29142274	4593	3431	1163	1163	99.74	A01
NODE_49778_length_2132_cov_3.110949	29149449	29151579	1	2131	2131	2131	99.58	A01
NODE_74897_length_1249_cov_3.626280	29190155	29191402	1	1249	1248	1249	99.84	A01
NODE_50769_length_2080_cov_4.178732	29205792	29206865	1	1073	1074	1073	99.91	A01
NODE_50769_length_2080_cov_4.178732	29211014	29212324	770	2080	1311	1311	100	A01
NODE_63761_length_1543_cov_2.909277	29321866	29323407	1543	1	1542	1543	99.81	A01
NODE_70075_length_1362_cov_3.924514	29364301	29365662	1362	1	1362	1362	100	A01
NODE_75953_length_1225_cov_4.165505	29373906	29375107	23	1225	1202	1203	99.67	A01
NODE_45239_length_2401_cov_3.194492	29405805	29407204	1400	1	1400	1400	100	A01
NODE_80663_length_1132_cov_3.533649	29461098	29462229	1	1132	1132	1132	100	A01
NODE_72347_length_1306_cov_4.555736	29567078	29568383	1	1306	1306	1306	100	A01
NODE_75965_length_1225_cov_3.192509	29570189	29571415	1225	1	1227	1225	99.76	A01
NODE_55437_length_1857_cov_3.000000	29575104	29576960	1	1857	1857	1857	100	A01
NODE_69940_length_1365_cov_4.458075	158379	159744	1	1365	1366	1365	99.63	A02
NODE_62146_length_1597_cov_3.267105	211667	213264	1597	1	1598	1597	99.62	A02
NODE_79926_length_1146_cov_2.689429	248430	249575	1	1146	1146	1146	100	A02
NODE_85300_length_1051_cov_3.689938	269301	270351	1051	1	1051	1051	99.9	A02
NODE_51096_length_2064_cov_2.766985	279857	281920	1	2064	2064	2064	99.66	A02
NODE_1576_length_17126_cov_6.774650	373088	374262	15953	17126	1175	1174	99.66	A02
NODE_49744_length_2134_cov_3.326689	429785	431661	1878	1	1877	1878	99.73	A02
NODE_72900_length_1293_cov_3.631579	455312	456604	1	1293	1293	1293	100	A02
NODE_15131_length_6541_cov_5.327197	469466	471222	1	1757	1757	1757	99.72	A02
NODE_73408_length_1281_cov_3.651993	610947	612227	1281	1	1281	1281	100	A02
NODE_54859_length_1882_cov_4.487535	612386	614267	1882	1	1882	1882	99.95	A02
NODE_72525_length_1302_cov_3.607347	617685	618986	1	1302	1302	1302	99.85	A02
NODE_74895_length_1249_cov_3.678328	631903	633151	1249	1	1249	1249	99.84	A02
NODE_54858_length_1882_cov_4.734626	818282	819325	1043	1	1044	1043	99.9	A02
NODE_56954_length_1796_cov_2.691099	859339	861135	1	1796	1797	1796	99.78	A02
NODE_51393_length_2048_cov_4.254693	923993	926040	1	2048	2048	2048	100	A02
NODE_70307_length_1356_cov_4.076622	1040856	1042211	1	1356	1356	1356	99.93	A02
NODE_20431_length_5268_cov_3.684261	1081392	1086659	1	5268	5268	5268	99.92	A02
NODE_69712_length_1371_cov_2.989954	1095438	1096808	1	1371	1371	1371	99.93	A02
NODE_2892_length_14283_cov_5.164860	1102296	1103298	14283	13281	1003	1003	99.6	A02
NODE_64426_length_1522_cov_2.932180	1146923	1148425	20	1522	1503	1503	100	A02
NODE_78723_length_1168_cov_3.503208	1189571	1190738	1	1168	1168	1168	100	A02
NODE_43269_length_2536_cov_3.417649	1260523	1263058	2536	1	2536	2536	99.84	A02
NODE_80183_length_1141_cov_3.426692	1264626	1265766	1141	1	1141	1141	100	A02
NODE_87561_length_1016_cov_2.618743	1284842	1285857	1016	1	1016	1016	99.9	A02
NODE_85613_length_1046_cov_3.693498	1294355	1295400	1	1046	1046	1046	100	A02
NODE_59757_length_1686_cov_3.805469	1297589	1299274	1686	1	1686	1686	99.94	A02
NODE_78463_length_1173_cov_4.095803	1358831	1360003	1173	1	1173	1173	99.74	A02
NODE_47315_length_2270_cov_2.000912	1439910	1442179	2270	1	2270	2270	99.74	A02
NODE_84961_length_1056_cov_4.148110	1444658	1445705	1048	1	1048	1048	99.81	A02
NODE_84086_length_1070_cov_3.516616	1452437	1453506	1	1070	1070	1070	99.53	A02
NODE_76342_length_1217_cov_3.321053	1489975	1491191	1217	1	1217	1217	99.84	A02
NODE_68699_length_1398_cov_3.828917	1491299	1492696	1	1398	1398	1398	99.71	A02
NODE_64662_length_1515_cov_1.986092	1495414	1496924	1	1512	1511	1512	99.93	A02
NODE_21092_length_5146_cov_4.445650	1503669	1508615	1	4950	4947	4950	99.62	A02
NODE_77196_length_1200_cov_3.429207	1514497	1515696	1	1200	1200	1200	100	A02
NODE_73068_length_1290_cov_2.051937	1517859	1519148	1290	1	1290	1290	100	A02
NODE_11644_length_7741_cov_4.384395	1520193	1521724	1	1532	1532	1532	99.8	A02
NODE_75343_length_1239_cov_4.292599	1523238	1524476	1239	1	1239	1239	100	A02
NODE_87059_length_1023_cov_3.505285	1542664	1543686	1	1023	1023	1023	99.8	A02
NODE_71472_length_1327_cov_3.867200	1553340	1554666	1327	1	1327	1327	100	A02
NODE_70558_length_1350_cov_2.554595	1576217	1577566	1	1350	1350	1350	100	A02
NODE_975_length_19395_cov_6.208200	1630488	1633024	16859	19395	2537	2537	99.57	A02
NODE_21046_length_5154_cov_7.832578	1637057	1642218	5154	1	5162	5154	99.61	A02
NODE_68624_length_1400_cov_3.464097	1645141	1646540	1400	1	1400	1400	99.93	A02
NODE_81492_length_1116_cov_2.885467	1686661	1687683	1116	95	1023	1022	99.61	A02
NODE_48226_length_2217_cov_3.730841	1696445	1698661	2217	1	2217	2217	100	A02
NODE_81380_length_1118_cov_3.920269	1725038	1726155	1	1118	1118	1118	99.91	A02
NODE_53471_length_1947_cov_3.477005	1726079	1728025	1	1947	1947	1947	100	A02
NODE_59677_length_1689_cov_3.282878	1737283	1738971	1689	1	1689	1689	100	A02
NODE_74172_length_1264_cov_3.614153	1775352	1776612	1	1264	1261	1264	99.53	A02
NODE_51835_length_2026_cov_4.107234	1874765	1876790	2026	1	2026	2026	99.95	A02
NODE_48896_length_2180_cov_2.824061	1879065	1880734	2180	511	1670	1670	99.64	A02
NODE_87217_length_1021_cov_2.157839	2027853	2028873	1021	1	1021	1021	99.71	A02
NODE_69923_length_1366_cov_2.548487	2101984	2103349	1	1366	1366	1366	100	A02
NODE_61873_length_1608_cov_2.236447	2121994	2123601	1608	1	1608	1608	99.75	A02
NODE_50520_length_2093_cov_2.606151	2147612	2149704	1	2093	2093	2093	100	A02
NODE_81140_length_1123_cov_3.774379	2168908	2170030	1	1123	1123	1123	99.91	A02
NODE_24733_length_4521_cov_4.818182	2171920	2173173	1254	1	1254	1254	99.76	A02
NODE_65642_length_1484_cov_2.914001	2196999	2198482	1	1484	1484	1484	100	A02
NODE_76783_length_1208_cov_3.749779	2247881	2249088	1	1208	1208	1208	100	A02
NODE_1337_length_17846_cov_8.540886	2260876	2264020	17254	14107	3145	3148	99.65	A02
NODE_75397_length_1238_cov_2.606374	2268248	2269485	1238	1	1238	1238	99.84	A02
NODE_70122_length_1361_cov_3.155763	2306142	2307502	1361	1	1361	1361	100	A02
NODE_3766_length_12947_cov_7.434965	2332512	2344208	1250	12947	11697	11698	99.97	A02
NODE_84437_length_1064_cov_3.805471	2348687	2349750	1064	1	1064	1064	100	A02
NODE_71003_length_1339_cov_4.190174	2404557	2405895	1	1339	1339	1339	100	A02
NODE_38651_length_2894_cov_2.756479	2407688	2409312	1270	2894	1625	1625	99.69	A02
NODE_54949_length_1879_cov_2.125971	2411707	2413585	1879	1	1879	1879	100	A02
NODE_84659_length_1061_cov_3.411585	2422836	2423896	1	1061	1061	1061	100	A02
NODE_49759_length_2133_cov_3.109922	2430125	2432257	1	2133	2133	2133	99.86	A02
NODE_59265_length_1705_cov_4.076167	2449738	2451441	2	1705	1704	1704	99.65	A02
NODE_79579_length_1152_cov_2.655814	2477525	2478676	1152	1	1152	1152	99.83	A02
NODE_34998_length_3232_cov_3.309033	2518715	2521946	1	3232	3232	3232	100	A02
NODE_87615_length_1015_cov_3.508529	2521915	2522929	1015	1	1015	1015	99.8	A02
NODE_82582_length_1096_cov_2.643768	2539480	2540575	1096	1	1096	1096	99.64	A02
NODE_70499_length_1351_cov_4.308477	2545510	2546860	1351	1	1351	1351	100	A02
NODE_59206_length_1707_cov_5.555828	2568532	2570236	1707	1	1705	1707	99.65	A02
NODE_74187_length_1264_cov_2.643639	2589817	2591080	1264	1	1264	1264	99.68	A02
NODE_52355_length_2001_cov_3.411123	2592297	2594297	2001	1	2001	2001	100	A02
NODE_66627_length_1456_cov_2.889050	2595575	2597030	1456	1	1456	1456	99.93	A02
NODE_55240_length_1865_cov_3.554251	2614564	2616428	1	1865	1865	1865	99.95	A02
NODE_74713_length_1253_cov_2.329932	2617925	2619177	1253	1	1253	1253	99.92	A02
NODE_83909_length_1073_cov_3.152610	2623515	2624585	1	1071	1071	1071	100	A02
NODE_81387_length_1118_cov_3.319885	2626454	2627558	1107	3	1105	1105	99.91	A02
NODE_77587_length_1192_cov_2.521076	2628974	2630165	1192	1	1192	1192	100	A02
NODE_84846_length_1058_cov_3.556575	2639221	2640278	1058	1	1058	1058	99.53	A02
NODE_85129_length_1054_cov_1.891505	2666823	2667875	1054	1	1053	1054	99.72	A02
NODE_82762_length_1093_cov_2.065945	2670866	2671958	1093	1	1093	1093	99.73	A02
NODE_63293_length_1558_cov_2.877110	2746277	2747834	1	1558	1558	1558	99.74	A02
NODE_88153_length_1007_cov_2.733333	2844423	2845428	1007	1	1006	1007	99.9	A02
NODE_79258_length_1158_cov_4.488437	2881140	2882297	1	1158	1158	1158	100	A02
NODE_78612_length_1170_cov_3.236048	2897208	2898377	1170	1	1170	1170	99.83	A02
NODE_83978_length_1072_cov_3.009045	2898576	2899647	1	1072	1072	1072	100	A02
NODE_76575_length_1212_cov_3.182379	2924487	2925698	1212	1	1212	1212	99.83	A02
NODE_38514_length_2905_cov_3.336280	2935296	2938200	2905	1	2905	2905	99.97	A02
NODE_56514_length_1812_cov_3.032277	2946676	2948487	1812	1	1812	1812	100	A02
NODE_79627_length_1151_cov_3.211359	2977733	2978845	1	1113	1113	1113	99.73	A02
NODE_72226_length_1309_cov_3.560877	3003927	3005235	1309	1	1309	1309	99.92	A02
NODE_56181_length_1826_cov_3.756432	3038004	3039829	1826	1	1826	1826	99.84	A02
NODE_76149_length_1221_cov_3.550699	3041709	3042929	1221	1	1221	1221	100	A02
NODE_16194_length_6250_cov_5.051839	3050830	3053282	3798	6250	2453	2453	99.92	A02
NODE_67970_length_1418_cov_3.311708	3054937	3056354	1418	1	1418	1418	99.86	A02
NODE_41651_length_2652_cov_3.039612	3064626	3067249	1	2624	2624	2624	99.92	A02
NODE_67617_length_1427_cov_3.643704	3069151	3070577	1	1427	1427	1427	99.93	A02
NODE_69828_length_1368_cov_3.416731	3072512	3073877	1368	3	1366	1366	99.85	A02
NODE_77306_length_1198_cov_2.803747	3082803	3084000	1	1198	1198	1198	99.83	A02
NODE_52266_length_2005_cov_12.379668	3096095	3097141	267	1313	1047	1047	99.81	A02
NODE_82345_length_1100_cov_3.019550	3109338	3110437	1100	1	1100	1100	100	A02
NODE_75213_length_1242_cov_3.391416	3121100	3122341	1	1242	1242	1242	99.92	A02
NODE_46064_length_2347_cov_3.144493	3122964	3125278	2315	1	2315	2315	99.96	A02
NODE_64538_length_1519_cov_3.196949	3125726	3127244	1519	1	1519	1519	99.93	A02
NODE_71177_length_1335_cov_3.352146	3127239	3128573	1	1335	1335	1335	100	A02
NODE_14064_length_6872_cov_6.230905	3139295	3145107	6014	200	5813	5815	99.9	A02
NODE_53698_length_1937_cov_2.343011	3145488	3147411	1924	1	1924	1924	99.95	A02
NODE_75493_length_1236_cov_3.250216	3162008	3163243	1	1236	1236	1236	100	A02
NODE_66060_length_1472_cov_2.629391	3163410	3164881	1	1472	1472	1472	100	A02
NODE_66438_length_1461_cov_3.697254	3181855	3183314	1461	1	1460	1461	99.86	A02
NODE_86166_length_1037_cov_4.297917	3187296	3188332	1037	1	1037	1037	99.9	A02
NODE_59349_length_1702_cov_3.863385	3194072	3195773	1	1702	1702	1702	100	A02
NODE_80130_length_1142_cov_3.558685	3207375	3208516	1	1142	1142	1142	99.82	A02
NODE_41249_length_2682_cov_3.438004	3209626	3212307	2682	1	2682	2682	100	A02
NODE_52559_length_1991_cov_3.623824	3214807	3216797	1991	1	1991	1991	99.95	A02
NODE_61079_length_1636_cov_3.421424	3231215	3232850	1	1636	1636	1636	99.94	A02
NODE_83642_length_1077_cov_3.826000	3238416	3239492	1	1077	1077	1077	99.91	A02
NODE_73737_length_1274_cov_2.695071	3247652	3248922	1274	4	1271	1271	99.69	A02
NODE_83092_length_1087_cov_4.080198	3248942	3249964	63	1085	1023	1023	99.71	A02
NODE_44312_length_2463_cov_2.898156	3262350	3264584	1	2236	2235	2236	99.96	A02
NODE_66442_length_1461_cov_3.492052	3265020	3266480	1461	1	1461	1461	100	A02
NODE_77264_length_1199_cov_2.130125	3269365	3270563	1199	1	1199	1199	99.92	A02
NODE_63004_length_1568_cov_3.509725	3283596	3285163	1	1568	1568	1568	99.94	A02
NODE_84734_length_1060_cov_2.894201	3298023	3299082	1	1060	1060	1060	100	A02
NODE_85126_length_1054_cov_2.128966	3306192	3307245	1054	1	1054	1054	99.81	A02
NODE_63684_length_1545_cov_3.767030	3327706	3329250	1545	1	1545	1545	99.94	A02
NODE_43959_length_2486_cov_4.419261	3333062	3335547	1	2486	2486	2486	99.92	A02
NODE_76929_length_1205_cov_3.139184	3336231	3337435	1	1205	1205	1205	99.92	A02
NODE_67935_length_1419_cov_3.143070	3337962	3339380	1	1419	1419	1419	99.86	A02
NODE_62619_length_1581_cov_3.281250	3344775	3346329	1555	1	1555	1555	99.81	A02
NODE_38428_length_2912_cov_4.296296	3353712	3356623	1	2912	2912	2912	99.76	A02
NODE_82496_length_1097_cov_3.431373	3373903	3374999	1	1097	1097	1097	99.82	A02
NODE_69179_length_1385_cov_2.857798	3384427	3385811	1	1385	1385	1385	99.93	A02
NODE_26559_length_4246_cov_2.618614	3391934	3394154	1	2221	2221	2221	99.82	A02
NODE_57462_length_1776_cov_2.606239	3402373	3404147	1776	1	1775	1776	99.83	A02
NODE_87272_length_1020_cov_3.281018	3411013	3412032	1	1020	1020	1020	99.9	A02
NODE_84866_length_1058_cov_2.489297	3412838	3413895	1058	1	1058	1058	99.72	A02
NODE_55782_length_1842_cov_2.600000	3468104	3469945	1842	1	1842	1842	99.95	A02
NODE_55712_length_1845_cov_2.477376	3478192	3480036	1	1845	1845	1845	100	A02
NODE_73552_length_1278_cov_2.851790	3500155	3501432	1	1278	1278	1278	99.69	A02
NODE_65849_length_1478_cov_3.865810	3504120	3505597	1478	1	1478	1478	99.93	A02
NODE_40458_length_2741_cov_4.052553	3516614	3519022	2741	333	2409	2409	99.92	A02
NODE_72050_length_1313_cov_2.766990	3520123	3521435	1	1313	1313	1313	99.77	A02
NODE_39807_length_2795_cov_4.039735	3522960	3525411	344	2795	2452	2452	100	A02
NODE_71687_length_1322_cov_2.389558	3526445	3527764	1	1320	1320	1320	99.85	A02
NODE_74134_length_1265_cov_2.813973	3586818	3588082	1265	1	1265	1265	99.6	A02
NODE_71869_length_1317_cov_2.927419	3597063	3598379	1317	1	1317	1317	100	A02
NODE_51866_length_2025_cov_2.576489	3613480	3615504	2025	1	2025	2025	99.9	A02
NODE_61894_length_1607_cov_3.015033	3618147	3619753	1607	1	1607	1607	99.94	A02
NODE_87254_length_1020_cov_4.699894	3624811	3625830	1020	1	1020	1020	100	A02
NODE_44303_length_2464_cov_4.087558	3642731	3645189	1	2464	2459	2464	99.51	A02
NODE_57352_length_1780_cov_3.985320	3678289	3680068	1780	1	1780	1780	99.78	A02
NODE_14319_length_6787_cov_5.627571	3693595	3695044	1450	1	1450	1450	99.66	A02
NODE_62826_length_1574_cov_2.980628	3700482	3702055	1574	1	1574	1574	99.87	A02
NODE_79143_length_1160_cov_4.385042	3734165	3735324	1160	1	1160	1160	100	A02
NODE_74087_length_1266_cov_3.096720	3761136	3762401	1266	1	1266	1266	100	A02
NODE_71262_length_1333_cov_3.171975	3763580	3764912	1333	1	1333	1333	100	A02
NODE_64803_length_1510_cov_3.321703	3801934	3803443	1	1510	1510	1510	100	A02
NODE_72486_length_1303_cov_2.918434	3803542	3804844	1303	1	1303	1303	99.92	A02
NODE_68836_length_1394_cov_10.582384	3818127	3819335	1394	187	1209	1208	99.92	A02
NODE_64459_length_1521_cov_2.918975	3829652	3831172	1521	1	1521	1521	100	A02
NODE_81479_length_1116_cov_3.678537	3876574	3877689	1116	1	1116	1116	100	A02
NODE_43718_length_2504_cov_2.822415	3881772	3884275	1	2504	2504	2504	99.92	A02
NODE_58653_length_1729_cov_2.464891	3911403	3913131	1	1729	1729	1729	99.83	A02
NODE_69548_length_1375_cov_3.039291	3923474	3924848	1	1375	1375	1375	99.78	A02
NODE_66024_length_1473_cov_3.116762	3937289	3938722	1	1434	1434	1434	99.86	A02
NODE_77841_length_1186_cov_2.816050	3954267	3955452	1186	1	1186	1186	99.75	A02
NODE_79792_length_1148_cov_3.913165	3958869	3960013	4	1148	1145	1145	99.91	A02
NODE_83432_length_1081_cov_3.279880	3973382	3974462	1081	1	1081	1081	100	A02
NODE_66223_length_1467_cov_3.238849	4003083	4004516	1434	1	1434	1434	100	A02
NODE_81880_length_1109_cov_3.150194	4017506	4018614	1109	1	1109	1109	100	A02
NODE_63473_length_1553_cov_3.157859	4037327	4038879	1	1553	1553	1553	100	A02
NODE_37561_length_2990_cov_2.582561	4038916	4041905	2990	1	2990	2990	100	A02
NODE_74804_length_1251_cov_3.940375	4044172	4045422	1251	1	1251	1251	99.68	A02
NODE_85103_length_1054_cov_3.639713	4093794	4094847	1054	1	1054	1054	100	A02
NODE_56222_length_1824_cov_3.248426	4209172	4210996	1824	1	1825	1824	99.67	A02
NODE_45740_length_2367_cov_3.110480	4228503	4230311	1	1808	1809	1808	99.83	A02
NODE_82043_length_1106_cov_3.073858	4230582	4231687	1106	1	1106	1106	99.73	A02
NODE_23521_length_4719_cov_5.068720	4250037	4252431	1	2395	2395	2395	99.87	A02
NODE_74691_length_1253_cov_4.232143	4257214	4258466	1253	1	1253	1253	100	A02
NODE_81398_length_1118_cov_2.716619	4261870	4262987	1118	1	1118	1118	100	A02
NODE_86394_length_1034_cov_2.244514	4297987	4299021	1	1034	1035	1034	99.71	A02
NODE_59247_length_1706_cov_3.076120	4312541	4314243	1706	5	1703	1702	99.77	A02
NODE_22978_length_4807_cov_3.655814	4316321	4317986	4763	3098	1666	1666	99.94	A02
NODE_68739_length_1397_cov_2.605303	4337655	4339051	1	1397	1397	1397	99.71	A02
NODE_85055_length_1055_cov_1.833333	4381379	4382405	1	1027	1027	1027	100	A02
NODE_72869_length_1294_cov_2.156122	4382462	4383755	1	1294	1294	1294	99.85	A02
NODE_83130_length_1087_cov_1.941584	4383714	4384800	1	1087	1087	1087	100	A02
NODE_31846_length_3571_cov_3.310532	4395968	4399537	1	3566	3570	3566	99.78	A02
NODE_59429_length_1699_cov_2.817509	4402616	4404314	1699	1	1699	1699	99.82	A02
NODE_50148_length_2113_cov_3.334479	4462745	4464857	1	2113	2113	2113	99.95	A02
NODE_37881_length_2962_cov_2.671057	4472033	4474922	2962	73	2890	2890	99.93	A02
NODE_73413_length_1281_cov_3.358804	4482315	4483596	1281	1	1282	1281	99.92	A02
NODE_68670_length_1399_cov_2.338880	4493324	4494722	1399	1	1399	1399	100	A02
NODE_56563_length_1810_cov_3.002308	4526774	4528583	1	1810	1810	1810	100	A02
NODE_84314_length_1066_cov_3.554095	4555617	4556682	1	1066	1066	1066	100	A02
NODE_69899_length_1366_cov_4.785881	4558556	4559921	1	1366	1366	1366	100	A02
NODE_77045_length_1203_cov_3.257549	4568664	4569866	1203	1	1203	1203	100	A02
NODE_80083_length_1143_cov_3.530957	4601001	4602143	1143	1	1143	1143	100	A02
NODE_68730_length_1397_cov_3.779545	4602231	4603590	1360	1	1360	1360	100	A02
NODE_66812_length_1450_cov_4.559359	4774811	4776260	1	1450	1450	1450	99.93	A02
NODE_1407_length_17648_cov_5.539582	4776555	4778006	23	1474	1452	1452	99.93	A02
NODE_30767_length_3702_cov_5.600000	4837522	4840465	3702	759	2944	2944	99.66	A02
NODE_83603_length_1078_cov_2.996004	4852149	4853226	1	1078	1078	1078	100	A02
NODE_81249_length_1121_cov_2.898467	4855672	4856792	1121	1	1121	1121	100	A02
NODE_87715_length_1013_cov_5.407051	4869091	4870103	1013	1	1013	1013	100	A02
NODE_81197_length_1122_cov_3.034450	4875562	4876683	1122	1	1122	1122	99.55	A02
NODE_86537_length_1031_cov_4.743187	4884158	4885185	1028	1	1028	1028	99.9	A02
NODE_35109_length_3222_cov_2.878219	4916941	4918161	1221	1	1221	1221	99.84	A02
NODE_60416_length_1661_cov_3.262626	5026220	5027881	1	1661	1662	1661	99.58	A02
NODE_2156_length_15640_cov_5.956564	5037664	5038968	13704	15008	1305	1305	99.69	A02
NODE_38515_length_2905_cov_2.939533	5068614	5071510	2905	7	2897	2899	99.72	A02
NODE_82793_length_1092_cov_4.367488	5074898	5075989	1	1092	1092	1092	99.91	A02
NODE_68729_length_1397_cov_3.822727	5078067	5079456	8	1397	1390	1390	100	A02
NODE_74866_length_1250_cov_2.589940	5097511	5098760	1	1250	1250	1250	99.84	A02
NODE_51557_length_2040_cov_2.992359	5112643	5114682	1	2040	2040	2040	99.8	A02
NODE_85506_length_1048_cov_1.755922	5142424	5143471	1	1048	1048	1048	99.71	A02
NODE_65408_length_1491_cov_3.676803	5151895	5153385	1491	1	1491	1491	100	A02
NODE_63071_length_1566_cov_2.637340	5158873	5160438	1	1566	1566	1566	99.94	A02
NODE_79363_length_1156_cov_2.517146	5317489	5318644	1	1156	1156	1156	99.74	A02
NODE_43223_length_2539_cov_3.256296	5329435	5331973	1	2539	2539	2539	100	A02
NODE_69115_length_1387_cov_2.559542	5347991	5349377	1	1387	1387	1387	99.93	A02
NODE_83118_length_1087_cov_2.850495	5357933	5359019	1	1087	1087	1087	99.72	A02
NODE_64115_length_1532_cov_2.850172	5359274	5360805	1	1532	1532	1532	100	A02
NODE_54280_length_1910_cov_3.786688	5384252	5386161	1910	1	1910	1910	99.58	A02
NODE_81390_length_1118_cov_3.227666	5413335	5414452	1118	1	1118	1118	100	A02
NODE_58816_length_1722_cov_5.893617	5423179	5424348	1722	554	1170	1169	99.74	A02
NODE_58816_length_1722_cov_5.893617	5425712	5427340	1722	94	1629	1629	99.69	A02
NODE_72492_length_1303_cov_2.674551	5452940	5454220	1	1281	1281	1281	99.61	A02
NODE_80368_length_1138_cov_2.174364	5548360	5549362	136	1138	1003	1003	99.7	A02
NODE_87882_length_1011_cov_3.037473	5564680	5565690	1011	1	1011	1011	99.9	A02
NODE_82982_length_1089_cov_2.879447	5579048	5580136	1	1089	1089	1089	99.82	A02
NODE_82308_length_1101_cov_2.343750	5580677	5581777	1101	1	1101	1101	99.82	A02
NODE_78826_length_1166_cov_3.151515	5595306	5596471	1	1166	1166	1166	99.91	A02
NODE_82716_length_1094_cov_2.075713	5612804	5613897	1	1094	1094	1094	99.73	A02
NODE_82129_length_1104_cov_4.120740	5615038	5616139	1102	1	1102	1102	100	A02
NODE_85471_length_1048_cov_4.226571	5637217	5638264	1	1048	1048	1048	99.9	A02
NODE_62734_length_1577_cov_3.404000	5638788	5640364	1577	1	1577	1577	99.94	A02
NODE_77247_length_1199_cov_3.272727	5641473	5642671	1	1199	1199	1199	100	A02
NODE_77789_length_1187_cov_2.907207	5657202	5658388	1187	1	1187	1187	99.83	A02
NODE_52684_length_1984_cov_2.819088	5673678	5675661	1984	1	1984	1984	100	A02
NODE_73958_length_1269_cov_3.804530	5681231	5682499	1	1269	1269	1269	99.92	A02
NODE_52492_length_1994_cov_4.166406	5829912	5831905	1994	1	1994	1994	99.95	A02
NODE_86550_length_1031_cov_3.273585	5847230	5848259	1	1031	1030	1031	99.71	A02
NODE_71728_length_1321_cov_2.811897	5851718	5853038	1	1321	1321	1321	99.77	A02
NODE_88280_length_1005_cov_4.143319	5889324	5890328	1005	1	1005	1005	99.7	A02
NODE_72560_length_1301_cov_5.124183	6036439	6037739	1	1301	1301	1301	99.92	A02
NODE_82260_length_1102_cov_2.373659	6075023	6076124	1	1102	1102	1102	100	A02
NODE_49231_length_2163_cov_3.238255	6077932	6080092	2163	3	2161	2161	99.95	A02
NODE_47746_length_2244_cov_3.181357	6082924	6085167	1	2244	2244	2244	100	A02
NODE_69341_length_1381_cov_2.268405	6097897	6099277	1381	1	1381	1381	100	A02
NODE_54886_length_1881_cov_2.723947	6099428	6101308	1	1881	1881	1881	99.89	A02
NODE_74548_length_1256_cov_3.226463	6111184	6112439	1256	1	1256	1256	100	A02
NODE_53339_length_1954_cov_3.390517	6119404	6121357	1	1954	1954	1954	100	A02
NODE_81500_length_1116_cov_2.117421	6136094	6137209	1116	1	1116	1116	100	A02
NODE_74551_length_1256_cov_3.129771	6169421	6170676	1	1256	1256	1256	99.92	A02
NODE_88150_length_1007_cov_2.918280	6188465	6189471	1007	1	1007	1007	99.6	A02
NODE_85803_length_1043_cov_2.987578	6209673	6210715	1	1043	1043	1043	100	A02
NODE_37997_length_2951_cov_3.011134	6240978	6242436	1460	1	1459	1460	99.79	A02
NODE_87815_length_1012_cov_3.094118	6276940	6277951	1012	1	1012	1012	99.9	A02
NODE_67391_length_1434_cov_3.565217	6279246	6280679	1	1434	1434	1434	99.93	A02
NODE_44613_length_2441_cov_6.826142	6315299	6316693	1047	2441	1395	1395	99.64	A02
NODE_78375_length_1175_cov_3.465392	6338593	6339767	1175	1	1175	1175	100	A02
NODE_81598_length_1114_cov_3.024108	6353454	6354566	1	1113	1113	1113	99.82	A02
NODE_14339_length_6783_cov_5.571429	6360712	6362295	2284	701	1584	1584	100	A02
NODE_62534_length_1584_cov_3.171201	6365331	6366914	1	1584	1584	1584	99.94	A02
NODE_85850_length_1042_cov_3.493264	6381380	6382421	1042	1	1042	1042	99.71	A02
NODE_70931_length_1341_cov_2.252373	6387242	6388582	1	1341	1341	1341	100	A02
NODE_67072_length_1443_cov_3.950220	6389204	6390646	1	1443	1443	1443	99.86	A02
NODE_87974_length_1010_cov_2.009646	6398322	6399331	1010	1	1010	1010	99.7	A02
NODE_44406_length_2455_cov_4.383095	6424718	6427171	1	2455	2454	2455	99.8	A02
NODE_46196_length_2339_cov_3.469938	6439706	6442044	1	2339	2339	2339	100	A02
NODE_55436_length_1857_cov_3.145506	6443225	6445081	1857	1	1857	1857	99.84	A02
NODE_67750_length_1423_cov_5.612184	6454985	6456227	1243	1	1243	1243	100	A02
NODE_62295_length_1592_cov_4.238284	6460654	6462245	1	1592	1592	1592	99.87	A02
NODE_81703_length_1112_cov_3.293720	6465838	6466949	1112	1	1112	1112	99.82	A02
NODE_58856_length_1721_cov_3.023723	6486133	6487853	1721	1	1721	1721	99.94	A02
NODE_37099_length_3032_cov_2.751946	6592928	6594951	2024	1	2024	2024	100	A02
NODE_68829_length_1395_cov_2.251138	6598162	6599556	1395	1	1395	1395	99.78	A02
NODE_62392_length_1589_cov_2.980820	6621379	6622967	1589	1	1589	1589	99.94	A02
NODE_27112_length_4173_cov_2.833252	6628678	6632850	4173	1	4173	4173	99.95	A02
NODE_82347_length_1100_cov_2.935484	6640513	6641612	1100	1	1100	1100	100	A02
NODE_75180_length_1243_cov_3.016295	6656628	6657870	1	1243	1243	1243	99.92	A02
NODE_76051_length_1223_cov_3.865620	6764161	6765383	1	1223	1223	1223	99.84	A02
NODE_39035_length_2859_cov_3.598131	6804986	6807844	1	2859	2859	2859	99.97	A02
NODE_47797_length_2241_cov_3.196858	6808982	6811133	90	2241	2152	2152	99.86	A02
NODE_81994_length_1107_cov_3.549515	6868409	6869515	1	1107	1107	1107	99.91	A02
NODE_44360_length_2459_cov_2.524349	6890957	6892198	1	1242	1242	1242	99.92	A02
NODE_70728_length_1346_cov_2.111111	6945648	6946993	1	1346	1346	1346	99.7	A02
NODE_34258_length_3307_cov_3.114551	6949321	6952625	3307	1	3305	3307	99.76	A02
NODE_62758_length_1576_cov_4.767178	6953064	6954138	1576	502	1075	1075	99.72	A02
NODE_66788_length_1451_cov_2.199418	6954113	6955480	84	1451	1368	1368	99.78	A02
NODE_55056_length_1873_cov_3.655902	6956791	6958661	1873	1	1871	1873	99.89	A02
NODE_71630_length_1323_cov_3.503210	6959888	6961209	1	1323	1322	1323	99.7	A02
NODE_51650_length_2035_cov_3.852400	7005261	7006660	1398	1	1400	1398	99.86	A02
NODE_23526_length_4718_cov_6.495583	7022941	7024902	1962	1	1962	1962	100	A02
NODE_23526_length_4718_cov_6.495583	7026127	7029269	4718	1576	3143	3143	100	A02
NODE_59920_length_1680_cov_2.630069	7030016	7031678	1	1664	1663	1664	99.94	A02
NODE_49888_length_2126_cov_5.838458	7048742	7050867	2126	1	2126	2126	99.76	A02
NODE_73066_length_1290_cov_2.258862	7072548	7073834	1290	4	1287	1287	99.92	A02
NODE_37742_length_2973_cov_3.754489	7093511	7096483	2973	1	2973	2973	99.76	A02
NODE_57177_length_1787_cov_3.220468	7099280	7101066	1	1787	1787	1787	99.94	A02
NODE_41986_length_2626_cov_2.460965	7138055	7140680	1	2626	2626	2626	99.92	A02
NODE_84097_length_1070_cov_2.717019	7146216	7147285	1	1070	1070	1070	99.91	A02
NODE_42314_length_2603_cov_2.896675	7197233	7199834	2603	1	2602	2603	99.54	A02
NODE_28680_length_3964_cov_3.546694	7237701	7241538	3835	1	3838	3835	99.58	A02
NODE_66696_length_1454_cov_2.981845	7256555	7258008	1	1454	1454	1454	99.93	A02
NODE_82850_length_1091_cov_4.384615	7259418	7260508	1091	1	1091	1091	99.82	A02
NODE_40413_length_2745_cov_4.133808	7268753	7271493	2	2745	2741	2744	99.78	A02
NODE_85838_length_1042_cov_4.263212	7279101	7280142	1	1042	1042	1042	99.81	A02
NODE_57357_length_1780_cov_3.275984	7285176	7286955	1780	1	1780	1780	99.66	A02
NODE_66994_length_1445_cov_3.794591	7287998	7289442	1445	1	1445	1445	100	A02
NODE_66192_length_1468_cov_3.163192	7289567	7291034	1	1468	1468	1468	99.86	A02
NODE_63720_length_1544_cov_3.421950	7294358	7295901	1	1544	1544	1544	100	A02
NODE_85322_length_1051_cov_2.582136	7299992	7301042	1	1051	1051	1051	100	A02
NODE_63631_length_1547_cov_3.611565	7301010	7302556	1	1547	1547	1547	99.94	A02
NODE_11254_length_7888_cov_4.980284	7322579	7324709	5759	7888	2131	2130	99.62	A02
NODE_74255_length_1262_cov_3.956118	7330414	7331677	1	1262	1264	1262	99.6	A02
NODE_64959_length_1505_cov_3.268908	7335096	7336600	1505	1	1505	1505	99.73	A02
NODE_23092_length_4788_cov_5.978136	7403123	7406511	4550	1171	3389	3380	99.68	A02
NODE_50750_length_2082_cov_2.151621	7445918	7448001	1	2082	2084	2082	99.86	A02
NODE_65067_length_1502_cov_3.882807	7449242	7450743	1	1502	1502	1502	100	A02
NODE_71801_length_1319_cov_3.140902	7450718	7452036	1	1319	1319	1319	100	A02
NODE_74215_length_1263_cov_3.984823	7468401	7469662	1263	2	1262	1262	99.84	A02
NODE_79696_length_1150_cov_2.553588	7503190	7504339	1150	1	1150	1150	99.91	A02
NODE_71580_length_1324_cov_4.453889	7522083	7523406	1	1324	1324	1324	99.92	A02
NODE_46063_length_2347_cov_3.970925	7537084	7539430	2347	1	2347	2347	99.96	A02
NODE_42015_length_2624_cov_2.990577	7542427	7545050	1	2624	2624	2624	100	A02
NODE_70586_length_1349_cov_3.310535	7546472	7547820	1349	1	1349	1349	99.78	A02
NODE_54147_length_1916_cov_3.747689	7551445	7553325	1916	33	1881	1884	99.52	A02
NODE_38649_length_2894_cov_3.660277	7555684	7558576	2894	1	2893	2894	99.9	A02
NODE_83554_length_1079_cov_3.084830	7572355	7573433	1079	1	1079	1079	100	A02
NODE_49611_length_2142_cov_4.048910	7578217	7580358	2142	1	2142	2142	99.95	A02
NODE_68772_length_1396_cov_3.760425	7581008	7582403	1396	1	1396	1396	99.93	A02
NODE_87677_length_1014_cov_4.106724	7624408	7625421	1	1014	1014	1014	99.9	A02
NODE_54326_length_1908_cov_2.596395	7632854	7634760	1	1908	1907	1908	99.79	A02
NODE_87751_length_1013_cov_3.190171	7688110	7689122	1	1013	1013	1013	99.8	A02
NODE_21638_length_5041_cov_2.609388	7697763	7702800	5041	3	5038	5039	99.88	A02
NODE_54570_length_1895_cov_3.064356	7722180	7724074	1	1895	1895	1895	99.89	A02
NODE_49407_length_2153_cov_3.782755	7724938	7727090	1	2153	2153	2153	99.91	A02
NODE_27635_length_4101_cov_3.694583	7728116	7730064	2153	4101	1949	1949	99.79	A02
NODE_40278_length_2756_cov_3.388578	7734727	7737482	2756	1	2756	2756	99.93	A02
NODE_74014_length_1268_cov_2.732997	7739625	7740892	1268	1	1268	1268	100	A02
NODE_23292_length_4757_cov_2.733974	7769619	7772570	4757	1806	2952	2952	99.73	A02
NODE_56281_length_1822_cov_3.336390	7781356	7783176	1822	1	1821	1822	99.73	A02
NODE_85180_length_1053_cov_2.932377	7795623	7796675	1053	1	1053	1053	99.91	A02
NODE_78233_length_1178_cov_2.444142	7862319	7863496	1	1178	1178	1178	100	A02
NODE_57420_length_1778_cov_3.064080	7873706	7875483	1778	1	1778	1778	99.89	A02
NODE_72095_length_1312_cov_3.100405	7970565	7971876	1	1312	1312	1312	99.92	A02
NODE_78256_length_1177_cov_5.198182	7979004	7980180	1	1177	1177	1177	99.66	A02
NODE_68596_length_1401_cov_2.521148	8016213	8017612	1401	1	1400	1401	99.93	A02
NODE_88149_length_1007_cov_2.934409	8028121	8029127	1	1007	1007	1007	100	A02
NODE_75401_length_1238_cov_2.382429	8034709	8035946	1	1238	1238	1238	99.92	A02
NODE_77142_length_1201_cov_3.193060	8058811	8060011	1	1201	1201	1201	99.67	A02
NODE_76979_length_1204_cov_3.543035	8061390	8062593	1	1204	1204	1204	99.92	A02
NODE_30212_length_3772_cov_4.256292	8062515	8063563	1049	1	1049	1049	99.52	A02
NODE_85754_length_1044_cov_2.664943	8065382	8066425	1	1044	1044	1044	100	A02
NODE_71725_length_1321_cov_3.162379	8085889	8087209	1	1321	1321	1321	100	A02
NODE_52173_length_2010_cov_3.427832	8105527	8107538	2008	1	2012	2008	99.8	A02
NODE_83333_length_1083_cov_3.009940	8111721	8112803	1	1083	1083	1083	99.82	A02
NODE_55735_length_1844_cov_2.396152	8135875	8137718	1844	1	1844	1844	99.67	A02
NODE_2509_length_14948_cov_6.155538	8142490	8157096	1	14607	14607	14607	99.89	A02
NODE_74799_length_1251_cov_4.914821	8156873	8158123	1	1251	1251	1251	99.92	A02
NODE_20773_length_5206_cov_4.799181	8168142	8169907	3441	5206	1766	1766	99.83	A02
NODE_60418_length_1661_cov_2.878788	8169862	8171522	1	1661	1661	1661	100	A02
NODE_45652_length_2372_cov_3.135076	8194830	8197201	2372	1	2372	2372	100	A02
NODE_53473_length_1947_cov_3.140642	8198552	8200496	3	1947	1945	1945	99.95	A02
NODE_80196_length_1141_cov_3.033835	8200588	8201728	1141	1	1141	1141	100	A02
NODE_43927_length_2489_cov_2.485904	8212280	8214769	1	2489	2490	2489	99.8	A02
NODE_30332_length_3755_cov_5.221860	8220072	8221150	2675	3753	1079	1079	99.91	A02
NODE_79496_length_1153_cov_4.236989	8223828	8224980	1	1153	1153	1153	99.91	A02
NODE_81931_length_1108_cov_3.993210	8231008	8232115	1	1108	1108	1108	100	A02
NODE_52083_length_2015_cov_3.045408	8252788	8254802	2015	1	2015	2015	99.9	A02
NODE_85499_length_1048_cov_2.590113	8334489	8335535	1048	1	1047	1048	99.52	A02
NODE_34075_length_3326_cov_5.339797	8352462	8353911	1449	1	1450	1449	99.59	A02
NODE_61253_length_1630_cov_3.028332	8355191	8356820	1	1630	1630	1630	99.57	A02
NODE_73046_length_1290_cov_4.793899	8370916	8372204	1	1290	1289	1290	99.84	A02
NODE_39108_length_2853_cov_3.903458	8373022	8374454	2853	1421	1433	1433	99.93	A02
NODE_29806_length_3822_cov_4.402937	8377189	8379332	2144	1	2144	2144	99.91	A02
NODE_25566_length_4393_cov_6.260426	8441527	8445580	4054	1	4054	4054	99.98	A02
NODE_54771_length_1886_cov_2.673853	8469725	8471610	1	1886	1886	1886	99.89	A02
NODE_88302_length_1005_cov_2.898707	8473425	8474429	1	1005	1005	1005	99.8	A02
NODE_76482_length_1214_cov_2.421284	8497523	8498736	1	1214	1214	1214	100	A02
NODE_78892_length_1165_cov_2.631434	8500232	8501396	1165	1	1165	1165	99.83	A02
NODE_40090_length_2772_cov_2.522820	8501414	8504185	2772	1	2772	2772	99.93	A02
NODE_61473_length_1622_cov_3.188997	8504850	8506471	1	1622	1622	1622	99.94	A02
NODE_250_length_26108_cov_8.151934	8534321	8542347	22068	14042	8027	8027	99.66	A02
NODE_40078_length_2773_cov_2.114985	8558545	8561318	1	2773	2774	2773	99.53	A02
NODE_50947_length_2071_cov_3.093280	8563503	8565570	2071	1	2068	2071	99.61	A02
NODE_52437_length_1997_cov_4.197917	8567402	8569398	1997	1	1997	1997	99.95	A02
NODE_65540_length_1487_cov_4.317021	8575007	8576403	1487	91	1397	1397	99.86	A02
NODE_51726_length_2031_cov_2.917605	8576339	8578369	1	2031	2031	2031	99.9	A02
NODE_49781_length_2132_cov_2.682238	8578779	8580910	1	2132	2132	2132	99.77	A02
NODE_37043_length_3038_cov_3.577845	8581914	8583548	1	1635	1635	1635	99.76	A02
NODE_37043_length_3038_cov_3.577845	8588126	8589730	1435	3038	1605	1604	99.88	A02
NODE_68898_length_1393_cov_3.212006	8591253	8592646	1393	1	1394	1393	99.93	A02
NODE_88460_length_1003_cov_2.435205	8597666	8598668	1	1003	1003	1003	99.9	A02
NODE_80522_length_1135_cov_2.575614	8599590	8600724	1135	1	1135	1135	99.65	A02
NODE_79267_length_1158_cov_3.423682	8619379	8620536	1158	1	1158	1158	99.91	A02
NODE_58158_length_1748_cov_2.232196	8650748	8652495	1748	1	1748	1748	99.94	A02
NODE_49776_length_2132_cov_3.147932	8652782	8654913	1	2132	2132	2132	100	A02
NODE_63883_length_1539_cov_4.393981	8655828	8657366	1	1539	1539	1539	99.87	A02
NODE_2122_length_15711_cov_5.543303	8665536	8667337	15710	13909	1802	1802	99.89	A02
NODE_68154_length_1413_cov_3.285180	8678428	8679838	3	1413	1411	1411	99.93	A02
NODE_34984_length_3234_cov_3.015204	8681304	8684537	1	3234	3234	3234	99.94	A02
NODE_84458_length_1064_cov_2.597771	8684516	8685581	1	1064	1066	1064	99.81	A02
NODE_54061_length_1920_cov_2.463918	8710441	8712360	1	1920	1920	1920	99.9	A02
NODE_46937_length_2290_cov_12.354722	8729742	8730993	629	1880	1252	1252	99.6	A02
NODE_81049_length_1125_cov_2.867366	8734977	8736103	1	1125	1127	1125	99.73	A02
NODE_69552_length_1375_cov_2.441448	8736655	8738029	1375	1	1375	1375	99.93	A02
NODE_49933_length_2124_cov_2.838788	8747345	8749468	2124	1	2124	2124	99.81	A02
NODE_39876_length_2789_cov_4.119100	8815996	8817037	1748	2789	1042	1042	100	A02
NODE_18655_length_5652_cov_5.111570	8819401	8820703	1	1304	1303	1304	99.62	A02
NODE_23092_length_4788_cov_5.978136	8821584	8826141	1	4550	4558	4550	99.67	A02
NODE_55873_length_1838_cov_2.906871	8827173	8829010	1838	1	1838	1838	99.89	A02
NODE_77832_length_1186_cov_3.385032	8914717	8915902	1	1186	1186	1186	99.75	A02
NODE_23512_length_4721_cov_5.088501	8923595	8925347	4721	2971	1753	1751	99.66	A02
NODE_84513_length_1063_cov_2.670385	8931574	8932636	1	1063	1063	1063	99.91	A02
NODE_73543_length_1278_cov_3.333056	8945799	8947076	1	1278	1278	1278	99.61	A02
NODE_86037_length_1039_cov_4.379418	8995641	8996679	1	1039	1039	1039	99.62	A02
NODE_51987_length_2020_cov_2.605764	9115552	9117572	1	2020	2021	2020	99.55	A02
NODE_80366_length_1138_cov_2.550424	9118309	9119430	1138	18	1122	1121	99.64	A02
NODE_61212_length_1631_cov_3.032175	9124006	9125635	1	1631	1630	1631	99.69	A02
NODE_72401_length_1305_cov_2.464984	9126418	9127722	1	1305	1305	1305	99.69	A02
NODE_67808_length_1422_cov_2.788848	9374513	9375933	1	1422	1421	1422	99.72	A02
NODE_48458_length_2204_cov_4.138693	9401879	9404082	2204	1	2204	2204	99.91	A02
NODE_60075_length_1674_cov_4.328115	9536103	9537700	1	1598	1598	1598	100	A02
NODE_45120_length_2409_cov_143.061321	9556590	9558426	4	1842	1837	1839	99.78	A02
NODE_45609_length_2375_cov_3.036118	9561266	9563638	2373	1	2373	2373	99.66	A02
NODE_14322_length_6785_cov_10.463626	9592537	9596706	1	4171	4170	4171	99.93	A02
NODE_85157_length_1053_cov_4.141393	9643347	9644399	1	1053	1053	1053	99.81	A02
NODE_72894_length_1293_cov_4.282895	9644608	9645897	1	1290	1290	1290	100	A02
NODE_58082_length_1751_cov_2.982676	9663270	9665020	1751	1	1751	1751	99.83	A02
NODE_66690_length_1454_cov_3.533769	9668548	9670001	1454	1	1454	1454	99.93	A02
NODE_83785_length_1075_cov_2.977956	9680591	9681665	1	1075	1075	1075	99.91	A02
NODE_87699_length_1014_cov_2.426894	9684054	9685067	1014	1	1014	1014	99.9	A02
NODE_70312_length_1356_cov_3.439406	9691022	9692377	1	1356	1356	1356	99.93	A02
NODE_41815_length_2639_cov_2.681109	9705656	9708294	2639	1	2639	2639	99.92	A02
NODE_62503_length_1585_cov_3.091512	9722072	9723656	1	1585	1585	1585	99.68	A02
NODE_49696_length_2137_cov_2.609709	9728906	9731042	1	2137	2137	2137	99.86	A02
NODE_59683_length_1689_cov_2.408809	9731443	9733131	1	1689	1689	1689	99.88	A02
NODE_76349_length_1217_cov_2.980702	9737772	9738988	1	1217	1217	1217	99.84	A02
NODE_79055_length_1162_cov_2.779724	9766334	9767495	1	1162	1162	1162	100	A02
NODE_61366_length_1626_cov_2.934797	9800502	9802127	1	1626	1626	1626	100	A02
NODE_74821_length_1251_cov_2.457411	9807335	9808507	1251	79	1173	1173	100	A02
NODE_26679_length_4229_cov_3.097784	9827647	9831875	1	4229	4229	4229	99.86	A02
NODE_84340_length_1066_cov_2.435794	9831837	9832902	1	1066	1066	1066	99.91	A02
NODE_4700_length_11884_cov_5.719065	9851914	9853945	9853	11884	2032	2032	99.85	A02
NODE_67927_length_1419_cov_3.485097	9864146	9865565	1	1419	1420	1419	99.86	A02
NODE_54641_length_1892_cov_3.370248	9865898	9867789	1	1892	1892	1892	99.95	A02
NODE_42933_length_2558_cov_2.659008	9871328	9873885	2558	1	2558	2558	99.92	A02
NODE_80828_length_1129_cov_2.391635	9874282	9875409	1	1129	1128	1129	99.91	A02
NODE_70588_length_1349_cov_3.146226	9885251	9886591	1	1341	1341	1341	100	A02
NODE_69754_length_1370_cov_2.834493	9945530	9946899	1	1370	1370	1370	99.85	A02
NODE_75783_length_1229_cov_3.440104	9949969	9951197	1	1229	1229	1229	100	A02
NODE_42053_length_2621_cov_2.965802	9957656	9960276	1	2621	2621	2621	99.89	A02
NODE_86539_length_1031_cov_4.402516	9962140	9963167	4	1031	1028	1028	100	A02
NODE_36373_length_3100_cov_3.249421	9964040	9966807	3100	333	2768	2768	99.67	A02
NODE_71918_length_1316_cov_2.946731	9971334	9972649	1316	1	1316	1316	99.77	A02
NODE_54258_length_1911_cov_3.570883	10011931	10013841	1911	1	1911	1911	100	A02
NODE_39425_length_2826_cov_3.641688	10017553	10020375	4	2826	2823	2823	99.93	A02
NODE_74094_length_1266_cov_2.423886	10022052	10023318	1266	1	1267	1266	99.68	A02
NODE_87820_length_1012_cov_2.820321	10025400	10026411	1	1012	1012	1012	99.6	A02
NODE_75268_length_1241_cov_2.213058	10060350	10061590	1241	1	1241	1241	99.92	A02
NODE_67077_length_1443_cov_3.259883	10061695	10063137	1443	1	1443	1443	99.86	A02
NODE_66135_length_1470_cov_2.791098	10068620	10070089	1	1470	1470	1470	99.86	A02
NODE_83716_length_1076_cov_2.877878	10076084	10077159	1076	1	1076	1076	100	A02
NODE_34732_length_3258_cov_3.353662	10093578	10096835	1	3258	3258	3258	99.88	A02
NODE_67122_length_1442_cov_2.015385	10097086	10098467	1	1382	1382	1382	100	A02
NODE_81721_length_1112_cov_2.043478	10098936	10099999	49	1112	1064	1064	100	A02
NODE_51309_length_2053_cov_2.997976	10100017	10102069	2053	1	2053	2053	100	A02
NODE_77897_length_1185_cov_2.280686	10103129	10104313	1	1185	1185	1185	99.83	A02
NODE_80362_length_1138_cov_2.670123	10105633	10106770	1	1138	1138	1138	99.74	A02
NODE_59894_length_1681_cov_2.077307	10120858	10122530	7	1679	1673	1673	99.82	A02
NODE_44437_length_2453_cov_3.478535	10129999	10132451	1	2453	2453	2453	99.88	A02
NODE_78281_length_1177_cov_3.256364	10136001	10137177	1	1177	1177	1177	100	A02
NODE_78277_length_1177_cov_3.405455	10140835	10142011	1	1177	1177	1177	100	A02
NODE_77930_length_1184_cov_3.580849	10201318	10202478	24	1184	1161	1161	99.83	A02
NODE_27659_length_4098_cov_4.902263	10220337	10222499	117	2279	2163	2163	99.58	A02
NODE_33044_length_3435_cov_3.330852	10309075	10312508	3435	1	3434	3435	99.56	A02
NODE_87418_length_1018_cov_2.934113	10346610	10347627	1	1018	1018	1018	99.9	A02
NODE_76089_length_1222_cov_4.866376	10352851	10354072	1222	1	1222	1222	99.92	A02
NODE_73000_length_1291_cov_4.589786	10374035	10375111	1077	1	1077	1077	99.91	A02
NODE_51754_length_2030_cov_2.505888	10488345	10489817	108	1581	1473	1474	99.93	A02
NODE_63478_length_1553_cov_2.390921	10658659	10659996	1	1338	1338	1338	99.55	A02
NODE_43683_length_2506_cov_3.261836	10663446	10665915	2470	1	2470	2470	99.96	A02
NODE_75370_length_1239_cov_1.819277	10805418	10806656	1239	1	1239	1239	100	A02
NODE_81457_length_1117_cov_1.925000	10836078	10837193	1117	1	1116	1117	99.64	A02
NODE_77694_length_1189_cov_3.402878	10849346	10850533	2	1189	1188	1188	99.92	A02
NODE_59246_length_1706_cov_3.108042	10860547	10862252	1	1706	1706	1706	99.77	A02
NODE_53360_length_1953_cov_2.889659	10920474	10922424	1	1953	1951	1953	99.9	A02
NODE_64682_length_1514_cov_3.127349	10928180	10929693	1514	1	1514	1514	99.74	A02
NODE_80467_length_1136_cov_2.274788	10965065	10966201	1136	1	1137	1136	99.91	A02
NODE_38573_length_2901_cov_2.457861	11002779	11004687	2901	993	1909	1909	99.69	A02
NODE_77008_length_1204_cov_1.684117	11004728	11005931	1	1204	1204	1204	99.92	A02
NODE_59272_length_1705_cov_3.214373	11007209	11008913	1	1705	1705	1705	100	A02
NODE_68323_length_1409_cov_3.002252	11009321	11010717	1	1397	1397	1397	100	A02
NODE_82645_length_1095_cov_2.728880	11022602	11023696	1095	1	1095	1095	99.91	A02
NODE_75317_length_1240_cov_2.461737	11033013	11034252	1240	1	1240	1240	99.92	A02
NODE_48506_length_2202_cov_3.728000	11046583	11048784	2202	1	2202	2202	99.86	A02
NODE_10869_length_8054_cov_4.060048	11057821	11060513	1	2692	2693	2692	99.7	A02
NODE_69881_length_1367_cov_2.332558	11061543	11062909	1367	1	1367	1367	100	A02
NODE_10869_length_8054_cov_4.060048	11062880	11064007	3654	2527	1128	1128	99.56	A02
NODE_57762_length_1764_cov_3.927090	11096397	11098160	1	1764	1764	1764	99.89	A02
NODE_53586_length_1942_cov_3.515818	11104002	11105143	1142	1	1142	1142	99.74	A02
NODE_83563_length_1079_cov_2.505988	11110046	11111124	1079	1	1079	1079	99.72	A02
NODE_70001_length_1364_cov_2.843046	11113183	11114546	1	1364	1364	1364	100	A02
NODE_47329_length_2269_cov_3.302007	11119889	11122157	1	2269	2269	2269	100	A02
NODE_68778_length_1396_cov_3.275967	11126342	11127734	1	1393	1393	1393	99.71	A02
NODE_55408_length_1858_cov_2.403706	11129059	11130916	1858	1	1858	1858	99.84	A02
NODE_74432_length_1258_cov_3.731583	11143702	11144945	15	1258	1244	1244	99.52	A02
NODE_38785_length_2882_cov_4.405704	11145588	11146911	1324	1	1324	1324	99.77	A02
NODE_82034_length_1106_cov_3.792031	11244446	11245551	1106	1	1106	1106	99.64	A02
NODE_84397_length_1065_cov_1.787449	11252516	11253580	1065	1	1065	1065	100	A02
NODE_70960_length_1340_cov_3.384798	11266737	11268076	1340	1	1340	1340	100	A02
NODE_87636_length_1015_cov_2.332623	11271249	11272263	1015	1	1015	1015	99.8	A02
NODE_83116_length_1087_cov_2.888119	11294555	11295641	1087	1	1087	1087	99.82	A02
NODE_63741_length_1543_cov_5.620737	11341230	11342772	1	1543	1543	1543	100	A02
NODE_78131_length_1180_cov_2.970988	11344551	11345730	1	1180	1180	1180	99.66	A02
NODE_49276_length_2160_cov_5.550168	11351445	11352702	1263	4	1258	1260	99.76	A02
NODE_55825_length_1840_cov_2.673284	11359641	11361480	1840	1	1840	1840	99.95	A02
NODE_72527_length_1302_cov_3.481633	11361495	11362796	1	1302	1302	1302	99.92	A02
NODE_87531_length_1016_cov_4.064963	11467004	11468019	1	1016	1016	1016	99.51	A02
NODE_30050_length_3789_cov_4.748384	11548501	11549710	3789	2580	1210	1210	99.75	A02
NODE_40965_length_2702_cov_2.706667	11639400	11642101	2702	1	2702	2702	99.74	A02
NODE_28363_length_4004_cov_2.618538	11644262	11647028	1236	4002	2767	2767	99.67	A02
NODE_66283_length_1465_cov_4.124640	11700055	11701519	1	1465	1465	1465	99.8	A02
NODE_42591_length_2581_cov_2.624601	11725976	11728460	14	2509	2485	2496	99.52	A02
NODE_79454_length_1154_cov_3.221913	11863614	11864767	1154	1	1154	1154	100	A02
NODE_58598_length_1731_cov_3.843410	11865097	11866827	1	1731	1731	1731	99.88	A02
NODE_38300_length_2923_cov_2.452214	11867985	11870906	1	2923	2922	2923	99.86	A02
NODE_24782_length_4513_cov_2.922227	11875011	11876589	1577	1	1579	1577	99.87	A02
NODE_24782_length_4513_cov_2.922227	11876554	11879650	4513	1417	3097	3097	99.9	A02
NODE_81768_length_1111_cov_2.751451	12029908	12031017	1	1111	1110	1111	99.73	A02
NODE_82515_length_1097_cov_2.672549	12093984	12095079	1	1097	1096	1097	99.64	A02
NODE_80407_length_1137_cov_2.700943	12197167	12198303	1	1137	1137	1137	99.91	A02
NODE_41491_length_2663_cov_3.403712	12206239	12208892	1	2663	2654	2663	99.51	A02
NODE_54354_length_1906_cov_3.634773	12229599	12231504	1906	1	1906	1906	99.84	A02
NODE_625_length_21469_cov_6.126730	12260843	12262268	19105	17682	1426	1424	99.72	A02
NODE_59526_length_1695_cov_2.343634	12268208	12269522	1315	1	1315	1315	99.62	A02
NODE_68737_length_1397_cov_3.100758	12296399	12297795	1397	1	1397	1397	99.71	A02
NODE_40552_length_2734_cov_2.088822	12307976	12309786	924	2734	1811	1811	99.89	A02
NODE_79272_length_1158_cov_3.172988	12312941	12314032	1	1092	1092	1092	99.91	A02
NODE_70632_length_1348_cov_3.055075	12350400	12351747	1	1348	1348	1348	99.7	A02
NODE_51776_length_2029_cov_3.254098	12356146	12358159	1	2013	2014	2013	99.8	A02
NODE_80239_length_1140_cov_3.641580	12368501	12369640	1	1140	1140	1140	99.91	A02
NODE_65949_length_1475_cov_5.082976	12383189	12384570	1	1382	1382	1382	99.93	A02
NODE_87829_length_1012_cov_2.305882	12458325	12459335	1012	1	1011	1012	99.6	A02
NODE_72146_length_1311_cov_2.795786	12464133	12465443	1	1311	1311	1311	99.77	A02
NODE_61038_length_1638_cov_2.755926	12468908	12470545	1	1638	1638	1638	99.88	A02
NODE_56598_length_1809_cov_2.272517	12479022	12480830	1809	1	1809	1809	99.83	A02
NODE_49393_length_2154_cov_2.623977	12488200	12490350	2154	3	2151	2152	99.81	A02
NODE_45717_length_2368_cov_2.584024	12490385	12491404	2368	1349	1020	1020	99.9	A02
NODE_45717_length_2368_cov_2.584024	12495100	12496450	1350	1	1351	1350	99.56	A02
NODE_70164_length_1360_cov_2.710834	12508072	12509372	1360	60	1301	1301	99.85	A02
NODE_63491_length_1552_cov_3.040678	12509331	12510475	1552	408	1145	1145	99.83	A02
NODE_60755_length_1649_cov_3.517812	12510919	12512567	1	1649	1649	1649	100	A02
NODE_68702_length_1398_cov_3.357305	12516319	12517715	1398	1	1397	1398	99.93	A02
NODE_37373_length_3005_cov_3.357923	12523382	12526233	1	2852	2852	2852	99.96	A02
NODE_65072_length_1502_cov_2.875789	12583797	12585298	1	1502	1502	1502	99.8	A02
NODE_80864_length_1128_cov_3.285442	12589559	12590686	1128	1	1128	1128	100	A02
NODE_69416_length_1379_cov_2.343318	12590636	12592014	1	1379	1379	1379	100	A02
NODE_68492_length_1404_cov_2.384326	12600445	12601848	1	1404	1404	1404	99.86	A02
NODE_82692_length_1094_cov_3.401180	12772252	12773345	1094	1	1094	1094	99.91	A02
NODE_58996_length_1715_cov_3.603175	12775197	12776903	1708	1	1707	1708	99.53	A02
NODE_71473_length_1327_cov_3.507200	12778598	12779908	17	1327	1311	1311	99.69	A02
NODE_46974_length_2288_cov_5.566712	12840446	12841845	1400	1	1400	1400	99.79	A02
NODE_25226_length_4445_cov_32.890568	12876662	12877739	1078	1	1078	1078	99.81	A02
NODE_69793_length_1369_cov_2.938080	12902924	12904292	1369	1	1369	1369	100	A02
NODE_87818_length_1012_cov_2.927273	12904671	12905682	1	1012	1012	1012	100	A02
NODE_59447_length_1698_cov_2.541024	12912262	12913959	1698	1	1698	1698	99.88	A02
NODE_28251_length_4019_cov_3.154744	12960696	12964677	4019	38	3982	3982	99.97	A02
NODE_13001_length_7229_cov_4.155201	12967501	12974581	1	7079	7081	7079	99.51	A02
NODE_71865_length_1317_cov_3.725806	13000467	13001783	1317	1	1317	1317	99.85	A02
NODE_60033_length_1676_cov_2.955597	13019005	13020680	1676	1	1676	1676	99.88	A02
NODE_67254_length_1438_cov_3.409993	13022905	13024123	1219	1	1219	1219	99.92	A02
NODE_70958_length_1340_cov_3.520982	13030299	13031638	1	1340	1340	1340	99.93	A02
NODE_80570_length_1134_cov_3.214759	13060420	13061553	1	1134	1134	1134	99.74	A02
NODE_84726_length_1060_cov_3.185148	13071590	13072649	1	1060	1060	1060	100	A02
NODE_82556_length_1096_cov_4.078508	13072693	13073788	1096	1	1096	1096	99.73	A02
NODE_78269_length_1177_cov_3.852727	13078169	13079345	1177	1	1177	1177	99.83	A02
NODE_26618_length_4237_cov_5.096875	13082566	13083700	1135	1	1135	1135	99.56	A02
NODE_64460_length_1521_cov_2.597645	13091960	13093480	1	1521	1521	1521	99.74	A02
NODE_84856_length_1058_cov_2.845056	13093640	13094697	1	1058	1058	1058	99.81	A02
NODE_66455_length_1461_cov_2.560694	13129379	13130839	1	1461	1461	1461	99.93	A02
NODE_81692_length_1112_cov_3.970048	13186938	13188049	1112	1	1112	1112	99.91	A02
NODE_67925_length_1419_cov_3.827869	13188048	13189466	1	1419	1419	1419	99.86	A02
NODE_42420_length_2594_cov_2.907032	13191582	13194175	1	2594	2594	2594	100	A02
NODE_51799_length_2028_cov_2.970272	13194638	13196665	1	2028	2028	2028	100	A02
NODE_73924_length_1270_cov_2.696563	13219314	13220583	1270	1	1270	1270	99.92	A02
NODE_69371_length_1380_cov_2.947045	13241935	13243314	1380	1	1380	1380	99.78	A02
NODE_51624_length_2036_cov_3.210822	13245581	13247616	1	2036	2036	2036	100	A02
NODE_83036_length_1088_cov_3.518299	13251388	13252471	4	1088	1084	1085	99.63	A02
NODE_64091_length_1533_cov_3.021291	13267231	13268262	1533	502	1032	1032	99.71	A02
NODE_26744_length_4219_cov_3.314341	13329555	13333770	1	4219	4216	4219	99.91	A02
NODE_70462_length_1352_cov_3.407843	13354899	13356248	1	1352	1350	1352	99.78	A02
NODE_81341_length_1119_cov_3.192898	13370536	13371654	1	1119	1119	1119	99.91	A02
NODE_81177_length_1122_cov_4.115789	13379598	13380719	1	1122	1122	1122	99.82	A02
NODE_37710_length_2976_cov_3.042773	13384025	13387000	1	2976	2976	2976	99.9	A02
NODE_71733_length_1321_cov_2.416399	13386964	13388284	1	1321	1321	1321	100	A02
NODE_73070_length_1290_cov_1.907667	13392377	13393666	1	1290	1290	1290	99.69	A02
NODE_74363_length_1260_cov_2.808115	13403149	13404408	1	1260	1260	1260	99.52	A02
NODE_72789_length_1296_cov_2.380640	13411023	13412318	1	1296	1296	1296	99.92	A02
NODE_70391_length_1354_cov_2.509789	13424378	13425731	1354	1	1354	1354	99.85	A02
NODE_81835_length_1110_cov_2.583737	13429432	13430541	1	1110	1110	1110	100	A02
NODE_60955_length_1641_cov_4.097826	13442440	13444080	1	1641	1641	1641	99.63	A02
NODE_50807_length_2078_cov_4.204898	13444315	13446392	2078	1	2078	2078	99.66	A02
NODE_84844_length_1058_cov_3.698267	13448881	13449938	1058	1	1058	1058	100	A02
NODE_69292_length_1382_cov_3.610728	13471657	13473038	1382	1	1382	1382	100	A02
NODE_69255_length_1383_cov_3.903522	13475178	13476555	6	1383	1378	1378	99.85	A02
NODE_88137_length_1007_cov_3.809677	13484090	13485096	1007	1	1007	1007	99.7	A02
NODE_50849_length_2076_cov_4.615308	13505824	13507899	2076	1	2076	2076	100	A02
NODE_39561_length_2816_cov_3.706462	13535291	13537378	2088	1	2088	2088	99.86	A02
NODE_79175_length_1160_cov_2.121884	13541897	13542943	1047	1	1047	1047	99.71	A02
NODE_73000_length_1291_cov_4.589786	13563708	13564997	1	1291	1290	1291	99.92	A02
NODE_76522_length_1213_cov_2.990317	13573924	13575136	1	1213	1213	1213	100	A02
NODE_78416_length_1174_cov_3.941659	13580196	13581292	1174	78	1097	1097	100	A02
NODE_85505_length_1048_cov_2.028836	13654861	13655908	1048	1	1048	1048	99.9	A02
NODE_73735_length_1274_cov_2.908104	13655856	13657129	1274	1	1274	1274	100	A02
NODE_81776_length_1111_cov_2.116054	13657249	13658359	1	1111	1111	1111	99.55	A02
NODE_68456_length_1405_cov_3.410392	13729247	13730651	1	1405	1405	1405	99.93	A02
NODE_57323_length_1781_cov_3.257042	13751973	13753753	1	1781	1781	1781	99.94	A02
NODE_59977_length_1678_cov_3.073704	13753852	13755529	1	1678	1678	1678	99.58	A02
NODE_70967_length_1340_cov_2.685669	13755507	13756824	1	1318	1318	1318	100	A02
NODE_57056_length_1792_cov_3.854810	13757735	13759526	1	1792	1792	1792	99.55	A02
NODE_65520_length_1488_cov_2.306875	13776300	13777787	1	1488	1488	1488	99.8	A02
NODE_79503_length_1153_cov_3.766729	13784234	13785334	1101	1	1101	1101	99.91	A02
NODE_73820_length_1272_cov_4.297071	13834766	13836037	1272	1	1272	1272	99.92	A02
NODE_73012_length_1291_cov_3.048600	13837908	13839198	1291	1	1291	1291	99.69	A02
NODE_44194_length_2470_cov_4.107397	13839952	13842421	1	2470	2470	2470	99.96	A02
NODE_727_length_20703_cov_8.503151	13847494	13848925	19272	20703	1432	1432	99.93	A02
NODE_88606_length_1001_cov_2.377706	13855010	13856010	1001	1	1001	1001	100	A02
NODE_57532_length_1773_cov_2.910377	13911633	13913405	1773	1	1773	1773	99.83	A02
NODE_3049_length_14029_cov_5.509604	13918423	13924094	5673	1	5672	5673	99.72	A02
NODE_88286_length_1005_cov_3.688578	13941656	13942655	1005	6	1000	1000	100	A02
NODE_60677_length_1652_cov_4.134603	13978856	13980507	1	1652	1652	1652	99.94	A02
NODE_56203_length_1825_cov_2.454233	13994666	13996466	1801	1	1801	1801	99.94	A02
NODE_49103_length_2170_cov_2.515050	14034932	14037070	4	2142	2139	2139	100	A02
NODE_82561_length_1096_cov_3.533857	14055605	14056700	1	1096	1096	1096	99.91	A02
NODE_73955_length_1269_cov_4.088087	14075457	14076725	1269	1	1269	1269	99.84	A02
NODE_84079_length_1070_cov_3.741188	14103741	14104810	1	1070	1070	1070	99.53	A02
NODE_71873_length_1317_cov_2.577419	14133677	14134993	1317	1	1317	1317	99.85	A02
NODE_83906_length_1073_cov_3.306225	14154273	14155345	1073	1	1073	1073	99.81	A02
NODE_66963_length_1446_cov_2.996348	14200242	14201685	1446	3	1444	1444	100	A02
NODE_79227_length_1159_cov_2.280037	14236626	14237784	1159	1	1159	1159	100	A02
NODE_79761_length_1149_cov_2.492537	14240514	14241662	1149	1	1149	1149	99.83	A02
NODE_33472_length_3391_cov_3.458962	14254632	14255710	3391	2313	1079	1079	99.54	A02
NODE_77994_length_1183_cov_2.656420	14283969	14285151	1	1183	1183	1183	100	A02
NODE_941_length_19558_cov_5.813819	14351670	14353382	13994	12282	1713	1713	99.88	A02
NODE_75791_length_1229_cov_2.693576	14360950	14362178	1229	1	1229	1229	99.84	A02
NODE_57274_length_1783_cov_4.182298	14382672	14384454	1783	1	1783	1783	99.61	A02
NODE_73599_length_1277_cov_3.130833	14454107	14455383	1	1277	1277	1277	99.84	A02
NODE_56739_length_1804_cov_2.668211	14459163	14460966	1	1804	1804	1804	99.94	A02
NODE_68820_length_1395_cov_2.970410	14463112	14464506	1	1395	1395	1395	99.86	A02
NODE_56343_length_1819_cov_3.803100	14466960	14468778	1819	1	1819	1819	99.89	A02
NODE_87220_length_1021_cov_2.086864	14484246	14485266	1021	1	1021	1021	99.8	A02
NODE_62358_length_1590_cov_3.444151	14490244	14491833	1	1590	1590	1590	99.94	A02
NODE_68387_length_1407_cov_3.276692	14512150	14513554	1	1407	1405	1407	99.86	A02
NODE_57393_length_1779_cov_3.378966	14525896	14526936	1	1041	1041	1041	99.9	A02
NODE_50202_length_2110_cov_3.346778	14631109	14633218	1	2110	2110	2110	99.91	A02
NODE_82048_length_1106_cov_2.887269	14640168	14641273	1	1106	1106	1106	100	A02
NODE_9778_length_8547_cov_5.334711	14644996	14646202	1	1207	1207	1207	100	A02
NODE_87697_length_1014_cov_2.627535	14647448	14648460	1014	1	1013	1014	99.51	A02
NODE_73213_length_1286_cov_2.862696	14658537	14659822	1286	1	1286	1286	99.61	A02
NODE_37783_length_2970_cov_3.097131	14665698	14668667	1	2970	2970	2970	99.97	A02
NODE_63474_length_1553_cov_3.136856	14680422	14681971	1553	4	1550	1550	99.94	A02
NODE_80863_length_1128_cov_3.314938	14682904	14684031	1	1128	1128	1128	100	A02
NODE_55599_length_1850_cov_2.786802	14706095	14707944	1850	1	1850	1850	99.89	A02
NODE_44912_length_2422_cov_3.194456	14725687	14728108	2422	1	2422	2422	99.96	A02
NODE_82443_length_1098_cov_3.270323	14751871	14752968	1098	1	1098	1098	100	A02
NODE_69942_length_1365_cov_4.152950	14766595	14767959	1	1365	1365	1365	99.63	A02
NODE_80582_length_1134_cov_2.554399	14792986	14794119	1	1134	1134	1134	99.56	A02
NODE_80532_length_1134_cov_19.405866	14810854	14811984	1	1134	1131	1134	99.65	A02
NODE_77729_length_1188_cov_4.319532	14846458	14847644	1	1187	1187	1187	99.92	A02
NODE_77144_length_1201_cov_3.076512	14858389	14859591	1201	1	1203	1201	99.67	A02
NODE_59193_length_1708_cov_2.689761	14866747	14868454	1	1708	1708	1708	99.82	A02
NODE_35479_length_3187_cov_2.669453	14871984	14873138	2033	3187	1155	1155	100	A02
NODE_84276_length_1067_cov_2.253535	14873080	14874146	1	1067	1067	1067	99.72	A02
NODE_35479_length_3187_cov_2.669453	14875062	14877577	1	2516	2516	2516	99.88	A02
NODE_83672_length_1077_cov_1.898000	14899019	14900095	1	1077	1077	1077	100	A02
NODE_727_length_20703_cov_8.503151	14903772	14905114	19562	18221	1343	1342	99.63	A02
NODE_727_length_20703_cov_8.503151	14907372	14908801	20703	19275	1430	1429	99.72	A02
NODE_76287_length_1218_cov_3.460999	14915172	14916389	1218	1	1218	1218	99.92	A02
NODE_87341_length_1019_cov_3.271762	14934097	14935115	1019	1	1019	1019	100	A02
NODE_62762_length_1576_cov_3.780520	14935413	14936988	1	1576	1576	1576	100	A02
NODE_63522_length_1551_cov_2.274084	14954377	14955927	1551	1	1551	1551	99.87	A02
NODE_56509_length_1812_cov_3.810951	14983597	14985408	1	1812	1812	1812	100	A02
[truncated: 9,501 more rows]
