# Supplementary material for: Introgression of clubroot resistant gene into Brassica oleracea L. from Brassica rapa based on homoeologous exchange
Source: Hortic Res. 2022 Aug 30;9:uhac195. doi: 10.1093/hr/uhac195 (PMC10167419; doi:10.1093/hr/uhac195)
Supplement: Web_Material_uhac195 [file web_material_uhac195.zip › Supplementary Table 7.xlsx]

## Sheet: Sheet1
Table S7 Indel markers designed near the boundaries of fragments on A03, A05, and A09 chromosomes in B. rapa
			B. rapa		Cabbage
Primer name	F	R	Position	Chromosome	Position	Chromosome
L1	TTTGTGCAAAGACCAGATGC	TGTGGGGGAAGAAGAAGTGT	801	A03	278620	C03
L2	AGGCATTGATGCACTTCGTT	TTGGATTGTCGGAACACTGA	1830	A03	277591	C03
L3	CAGAAAAGTGAAGCCATCTCG	TGCAGCAGCATTGTTACCTT	2451	A03	276962	C03
L4	CCCCAGACAGGAGACAAAAA	CTCGGATCAATCCTGAGGTTA	3969	A03	275429	C03
L5	TTCGAATCTCGTCGTTAGGG	ATTTTGCTCACGCATTCTCC	4801	A03	274582	C03
L6	CTCACCATGATCACCACCAG	ACCAAAACCAGGACAATCCA	5863	A03	273511	C03
L7	TTTATGAGAAGACAGGCAGAGAG	CTTGGAAACCCATCAAAACG	11634	A03	265833	C03
L8	GTAACAGCAGAGGCCAGGAG	CGACGACGACATCTCCACTA	11463	A03	266027	C03
L9	GCTGCCATTGGAGAGAGAAA	ACTCACAGTGCTGCCATCAG	34202705	A03	42143037	C09
L10	TGGCAGCACTGTGAGTTTTT	TCACCTCGAACCCATTTTCT	34202595	A03	52691033	C09
L11	AACATGAGAATCCGCTTTCG	CTACGTCGCCCATAACACTC	38141903	A03	17653937	C07
L12	TTTATGGGTCTTTCCGCAAT	GCAACTAAGCGTGGTTGGAT	38153721	A03	21834869	C07
L13	TCCAAAGAAAACGTACACATGC	GCAGCAATACTGGCGTATGA	16401544	A05	26542627	C07
L14	ATCTGCATCTGCTCCTCGAC	ACTCTCCGATCGCAAATGAC	16410894	A05	34442124	C05
L15	CAATGGTGCAGGTGAAGAGA	TGACTTGATACGGCTCCAAA	16424885	A05	50407903	C07
L16	TTGACATAATGCAATCTGGTTTC	TTGATAGGGTTTAGGCCACA	16464826	A05	34461368	C05
L17	GGATCTCGCATGGACCTCT	GCCAATATGGATGGTTGTTTG	16475192	A05	41869564	C09
L18	TTCTCTTAGCGGCAGCTTTC	ATGCTGAAGATGAGGGTGCT	16509437	A05	31098290	C04
L19	GCGACGTTTGAGAGGTTTTC	AAACCATTGGTGGACCAGAA	16509735	A05	62940307	C04
L20	CGATTGACTCCTTCGAAACC	GCCGAGATAAAACAACATAGCC	16510067	A05	54769216	C05
L21	CGATGCTTAGGCTTTGGTGT	TTCGCTGCAACTGTAAAATCA	26320222	A05	18722176	C05
L22	AAGCCCATAAGCTTCGACAA	AACGCGATTACGAGGAATGT	26320728	A05	18247764	C05
L23	ACGGCAACATCAAACCTCTC	CAAACACAACAGCTGGCACA	26321023	A05	18248067	C05
L24	TTTCTTTGGCGAGGTTGTCT	GACAGGCGAGAGGTTCAATC	26325788	A05	23958876	C05
L25	CAATAGCCAAACGCCTTCAG	TTGAAATTCGCATGAGTTGC	26336935	A05	53902040	C05
L26	ATCGGCGTTAATTCATCCAG	GCATTCTTTTCACCGTTGATG	26340539	A05	53905635	C05
L27	CGGAGAAATCTATCCCACGA	TGCAAGGCTTACAAACATGG	26380099	A05	53943859	C05
L28	TTTCAGTTCTTATGCCAAAGAGG	AACCCCTGGTGCACAGTTAG	26406419	A05	54028439	C05
L29	TGAGGCGAGGAAGAGTTCTG	GGCCCATTTGGATTCATTTA	26426141	A05	54057901	C05
L30	AAAAGTCCAATTTTAATGCTCAA	TCTTGTTTTCCCCGTTTGTC	6650	A09	557542	C09
L31	ATCCATAGCGACGGTTTACG	TTCGTTCAGGTTTCATCATCA	6959	A09	557241	C09
L32	ATCTCCCAGGCTGCAGTAAA	GCTGGTTTCGAGTTTTCCAA	7332	A09	554646	C09
L33	ACCCGTAATTTTACGCACGA	TCATTAGAAATGGCATGATGTGA	7472	A09	556710	C09
L34	CTCCCGTCAAAACGTGAAGT	GCCATTAAGCAGTCCGAATC	9018	A09	551225	C09
L35	ATGGCTTCCTCTATCGCTGA	TCCCTGTCTTCACGGACTCT	9210	A09	551048	C09
L36	GGCTGGAGCCTCTGATTATT	TTTGAACATCGGTTCGGTTT	45042329	A09	23319187	C03
L37	GTTCCCGGCATTGACTTTT	TCCCATCAACTTCCCAAGTC	45070429	A09	51944824	C08
L38	CGCAATGAACGGTAAACTCA	TTCCTCCTTGGTCCACAATC	45080428	A09	51955093	C08
L39	TGTGCCATGATTTGCTTGAT	GGAGGCCCACCAGTTTTACT	45092024	A09	51966735	C08
L40	TTAGGCCTCCAAGCCTATCA	TGAAACAGTTTGTGCCTTGC	45130421	A09	52034786	C08
L41	GCAGCGTTTACTTTGGAACC	GTGGCCTGAAAACATGGAAG	45141527	A09	52045971	C08
L42	TGGGAATTTCAAGGTGCATT	CAGAAACGGGATTCGATCAT	45147934	A09	52051541	C08
L43	AAATTGAACGATCGGTTTGC	CTCTCCGACAACATGGATCA	45154500	A09	140292	C04
L44	GATGACAGTTGCCGAGGAAT	GCCGTTGAATCGTTGAAGTT	45154915	A09	139803	C04
