# Supplementary material for: Introgression of clubroot resistant gene into Brassica oleracea L. from Brassica rapa based on homoeologous exchange
Source: Hortic Res. 2022 Aug 30;9:uhac195. doi: 10.1093/hr/uhac195 (PMC10167419; doi:10.1093/hr/uhac195)
Supplement: Web_Material_uhac195 [file web_material_uhac195.zip › Supplementary Table 8.xlsx]

## Sheet: cra
Table S8 Cabbage materials used for GWAS. 0 indicated that the material contains CRa, while 1 indicated that the material does not contain CRa
Name of materials	CRa	Data sources
ZM10001	0	resequencing
ZM10002	1	resequencing
ZM10003	0	resequencing
ZM10004	1	resequencing
ZM10005	1	resequencing
ZM10006	1	resequencing
ZM10007	1	resequencing
ZM10008	1	resequencing
ZM10009	1	resequencing
ZM10010	1	resequencing
ZM10011	1	resequencing
ZM10012	0	resequencing
ZM10013	0	resequencing
ZM10014	1	resequencing
ZM10015	0	resequencing
SRR13661969	1	NCBI Sequence Read Archive PRJNA700684
SRR13661971	1	NCBI Sequence Read Archive PRJNA700684
SRR13661972	1	NCBI Sequence Read Archive PRJNA700684
SRR13661974	1	NCBI Sequence Read Archive PRJNA700684
SRR13661975	1	NCBI Sequence Read Archive PRJNA700684
SRR13661976	1	NCBI Sequence Read Archive PRJNA700684
SRR13661977	1	NCBI Sequence Read Archive PRJNA700684
SRR13661978	1	NCBI Sequence Read Archive PRJNA700684
SRR13661979	1	NCBI Sequence Read Archive PRJNA700684
SRR13661980	1	NCBI Sequence Read Archive PRJNA700684
SRR13661981	1	NCBI Sequence Read Archive PRJNA700684
SRR13661982	1	NCBI Sequence Read Archive PRJNA700684
SRR13661984	1	NCBI Sequence Read Archive PRJNA700684
SRR13661987	1	NCBI Sequence Read Archive PRJNA700684
SRR13661988	1	NCBI Sequence Read Archive PRJNA700684
SRR13661993	1	NCBI Sequence Read Archive PRJNA700684
SRR13661994	1	NCBI Sequence Read Archive PRJNA700684
SRR13661995	1	NCBI Sequence Read Archive PRJNA700684
SRR13661997	1	NCBI Sequence Read Archive PRJNA700684
SRR13661998	1	NCBI Sequence Read Archive PRJNA700684
SRR13662000	1	NCBI Sequence Read Archive PRJNA700684
SRR13662001	1	NCBI Sequence Read Archive PRJNA700684
SRR13662002	1	NCBI Sequence Read Archive PRJNA700684
SRR13662003	1	NCBI Sequence Read Archive PRJNA700684
SRR13662004	1	NCBI Sequence Read Archive PRJNA700684
SRR13662005	1	NCBI Sequence Read Archive PRJNA700684
SRR13662006	1	NCBI Sequence Read Archive PRJNA700684
SRR13662007	1	NCBI Sequence Read Archive PRJNA700684
SRR13662011	1	NCBI Sequence Read Archive PRJNA700684
SRR13662012	1	NCBI Sequence Read Archive PRJNA700684
SRR13662013	1	NCBI Sequence Read Archive PRJNA700684
SRR13662015	1	NCBI Sequence Read Archive PRJNA700684
SRR13662017	1	NCBI Sequence Read Archive PRJNA700684
SRR13662022	1	NCBI Sequence Read Archive PRJNA700684
SRR13662024	1	NCBI Sequence Read Archive PRJNA700684
SRR13662029	1	NCBI Sequence Read Archive PRJNA700684
SRR13662030	1	NCBI Sequence Read Archive PRJNA700684
SRR13662031	1	NCBI Sequence Read Archive PRJNA700684
SRR13662032	1	NCBI Sequence Read Archive PRJNA700684
SRR13662033	1	NCBI Sequence Read Archive PRJNA700684
SRR13662034	1	NCBI Sequence Read Archive PRJNA700684
SRR13662035	1	NCBI Sequence Read Archive PRJNA700684
SRR13662036	1	NCBI Sequence Read Archive PRJNA700684
SRR13662039	1	NCBI Sequence Read Archive PRJNA700684
SRR13662040	1	NCBI Sequence Read Archive PRJNA700684
SRR13662041	1	NCBI Sequence Read Archive PRJNA700684
SRR13662042	1	NCBI Sequence Read Archive PRJNA700684
SRR13662043	1	NCBI Sequence Read Archive PRJNA700684
SRR13662045	1	NCBI Sequence Read Archive PRJNA700684
SRR13662049	1	NCBI Sequence Read Archive PRJNA700684
SRR13662051	1	NCBI Sequence Read Archive PRJNA700684
SRR13662052	1	NCBI Sequence Read Archive PRJNA700684
SRR13662053	1	NCBI Sequence Read Archive PRJNA700684
SRR13662055	1	NCBI Sequence Read Archive PRJNA700684
SRR13662056	1	NCBI Sequence Read Archive PRJNA700684
SRR13662060	1	NCBI Sequence Read Archive PRJNA700684
SRR13662061	1	NCBI Sequence Read Archive PRJNA700684
SRR13662062	1	NCBI Sequence Read Archive PRJNA700684
SRR13662063	1	NCBI Sequence Read Archive PRJNA700684
SRR13662064	1	NCBI Sequence Read Archive PRJNA700684
SRR13662066	1	NCBI Sequence Read Archive PRJNA700684
SRR13662069	1	NCBI Sequence Read Archive PRJNA700684
SRR13662070	1	NCBI Sequence Read Archive PRJNA700684
SRR13662073	1	NCBI Sequence Read Archive PRJNA700684
SRR13662074	1	NCBI Sequence Read Archive PRJNA700684
SRR13662076	1	NCBI Sequence Read Archive PRJNA700684
SRR13662077	1	NCBI Sequence Read Archive PRJNA700684
SRR13662078	1	NCBI Sequence Read Archive PRJNA700684
SRR13662081	1	NCBI Sequence Read Archive PRJNA700684
SRR13662082	1	NCBI Sequence Read Archive PRJNA700684
SRR13662083	1	NCBI Sequence Read Archive PRJNA700684
SRR13662084	1	NCBI Sequence Read Archive PRJNA700684
SRR13662085	1	NCBI Sequence Read Archive PRJNA700684
SRR13662086	1	NCBI Sequence Read Archive PRJNA700684
SRR13662087	1	NCBI Sequence Read Archive PRJNA700684
SRR13662088	1	NCBI Sequence Read Archive PRJNA700684
SRR13662089	1	NCBI Sequence Read Archive PRJNA700684
SRR13662090	1	NCBI Sequence Read Archive PRJNA700684
SRR13662091	1	NCBI Sequence Read Archive PRJNA700684
SRR13662092	1	NCBI Sequence Read Archive PRJNA700684
SRR13662093	1	NCBI Sequence Read Archive PRJNA700684
SRR13662094	1	NCBI Sequence Read Archive PRJNA700684
SRR13662095	1	NCBI Sequence Read Archive PRJNA700684
SRR13662128	1	NCBI Sequence Read Archive PRJNA700684
SRR13662130	1	NCBI Sequence Read Archive PRJNA700684
SRR3202031	1	NCBI Sequence Read Archive SRP071086
SRR3202032	1	NCBI Sequence Read Archive SRP071086
SRR3202033	1	NCBI Sequence Read Archive SRP071086
SRR3202820	1	NCBI Sequence Read Archive SRP071086
SRR3202827	1	NCBI Sequence Read Archive SRP071086
SRR3202833	1	NCBI Sequence Read Archive SRP071086
SRR3202834	1	NCBI Sequence Read Archive SRP071086
SRR3202835	1	NCBI Sequence Read Archive SRP071086
SRR3202836	1	NCBI Sequence Read Archive SRP071086
SRR3202837	1	NCBI Sequence Read Archive SRP071086
SRR3202838	1	NCBI Sequence Read Archive SRP071086
SRR3202868	1	NCBI Sequence Read Archive SRP071086
SRR3202875	1	NCBI Sequence Read Archive SRP071086
SRR3202876	1	NCBI Sequence Read Archive SRP071086
SRR3202877	1	NCBI Sequence Read Archive SRP071086
SRR3202885	1	NCBI Sequence Read Archive SRP071086
SRR3202912	1	NCBI Sequence Read Archive SRP071086
SRR3203045	1	NCBI Sequence Read Archive SRP071086
SRR3203047	1	NCBI Sequence Read Archive SRP071086
SRR3203048	1	NCBI Sequence Read Archive SRP071086
SRR3203049	1	NCBI Sequence Read Archive SRP071086
SRR3203050	1	NCBI Sequence Read Archive SRP071086
SRR3203051	1	NCBI Sequence Read Archive SRP071086
SRR3203052	1	NCBI Sequence Read Archive SRP071086
SRR3203053	1	NCBI Sequence Read Archive SRP071086
SRR3203054	1	NCBI Sequence Read Archive SRP071086
SRR3203055	1	NCBI Sequence Read Archive SRP071086
SRR3203056	1	NCBI Sequence Read Archive SRP071086
SRR3203072	1	NCBI Sequence Read Archive SRP071086
SRR3203074	1	NCBI Sequence Read Archive SRP071086
SRR3203075	1	NCBI Sequence Read Archive SRP071086
SRR3203076	1	NCBI Sequence Read Archive SRP071086
SRR3203077	1	NCBI Sequence Read Archive SRP071086
SRR3203079	1	NCBI Sequence Read Archive SRP071086
SRR3203080	1	NCBI Sequence Read Archive SRP071086
SRR3203082	1	NCBI Sequence Read Archive SRP071086
SRR3203083	1	NCBI Sequence Read Archive SRP071086
SRR3203084	1	NCBI Sequence Read Archive SRP071086
SRR3203086	1	NCBI Sequence Read Archive SRP071086
SRR3203087	1	NCBI Sequence Read Archive SRP071086
SRR3203089	1	NCBI Sequence Read Archive SRP071086
SRR3203096	1	NCBI Sequence Read Archive SRP071086
SRR3203104	1	NCBI Sequence Read Archive SRP071086
SRR3203105	1	NCBI Sequence Read Archive SRP071086
SRR3203106	1	NCBI Sequence Read Archive SRP071086
SRR3203107	1	NCBI Sequence Read Archive SRP071086
SRR3203108	1	NCBI Sequence Read Archive SRP071086
SRR3203109	1	NCBI Sequence Read Archive SRP071086
SRR3203115	1	NCBI Sequence Read Archive SRP071086
SRR3203119	1	NCBI Sequence Read Archive SRP071086
SRR3203120	1	NCBI Sequence Read Archive SRP071086
SRR3203127	1	NCBI Sequence Read Archive SRP071086
SRR3203131	1	NCBI Sequence Read Archive SRP071086
SRR3203136	1	NCBI Sequence Read Archive SRP071086
SRR3203140	1	NCBI Sequence Read Archive SRP071086
SRR3203144	1	NCBI Sequence Read Archive SRP071086
SRR3203147	1	NCBI Sequence Read Archive SRP071086
SRR3203151	1	NCBI Sequence Read Archive SRP071086
SRR3203155	1	NCBI Sequence Read Archive SRP071086
SRR3203157	1	NCBI Sequence Read Archive SRP071086
SRR3203160	1	NCBI Sequence Read Archive SRP071086
SRR3203163	1	NCBI Sequence Read Archive SRP071086
SRR3203164	1	NCBI Sequence Read Archive SRP071086
SRR3203165	1	NCBI Sequence Read Archive SRP071086
SRR3203166	1	NCBI Sequence Read Archive SRP071086
SRR3203169	1	NCBI Sequence Read Archive SRP071086
SRR3203172	1	NCBI Sequence Read Archive SRP071086
SRR3203176	1	NCBI Sequence Read Archive SRP071086
SRR3203181	1	NCBI Sequence Read Archive SRP071086
SRR3203187	1	NCBI Sequence Read Archive SRP071086
SRR3203201	1	NCBI Sequence Read Archive SRP071086
SRR3203204	1	NCBI Sequence Read Archive SRP071086
SRR3203206	1	NCBI Sequence Read Archive SRP071086
SRR3203212	1	NCBI Sequence Read Archive SRP071086
SRR3203219	1	NCBI Sequence Read Archive SRP071086
SRR3203228	1	NCBI Sequence Read Archive SRP071086
SRR3203237	1	NCBI Sequence Read Archive SRP071086
SRR3203244	1	NCBI Sequence Read Archive SRP071086
SRR3203255	1	NCBI Sequence Read Archive SRP071086
SRR3203257	1	NCBI Sequence Read Archive SRP071086
SRR3203258	1	NCBI Sequence Read Archive SRP071086
SRR3203259	1	NCBI Sequence Read Archive SRP071086
SRR3203260	1	NCBI Sequence Read Archive SRP071086
SRR3203261	1	NCBI Sequence Read Archive SRP071086
SRR3203263	1	NCBI Sequence Read Archive SRP071086
SRR3203264	1	NCBI Sequence Read Archive SRP071086
SRR3203269	1	NCBI Sequence Read Archive SRP071086
SRR3203270	1	NCBI Sequence Read Archive SRP071086
SRR3203273	1	NCBI Sequence Read Archive SRP071086
SRR3203278	1	NCBI Sequence Read Archive SRP071086
SRR3203281	1	NCBI Sequence Read Archive SRP071086
SRR3203286	1	NCBI Sequence Read Archive SRP071086
SRR3203293	1	NCBI Sequence Read Archive SRP071086
SRR3203366	1	NCBI Sequence Read Archive SRP071086
SRR3203367	1	NCBI Sequence Read Archive SRP071086
SRR3203368	1	NCBI Sequence Read Archive SRP071086
